# Supplementary material for: Transcriptome Analysis Reveals Neuroprotective aspects of Human Reactive Astrocytes induced by Interleukin 1β
Source: Sci Rep. 2017 Oct 25;7:13988. doi: 10.1038/s41598-017-13174-w (PMC5656635; doi:10.1038/s41598-017-13174-w)
Supplement: Supplementary file 2 — Microarray array results [file 41598_2017_13174_MOESM2_ESM.xlsx]

## Sheet: Sheet1
Transcript Cluster ID	Fold Change (linear) (IL1B vs. Control)	ANOVA p-value (IL1B vs. Control)	Gene Symbol	Description
205207_at	223.01	5.16e-07	IL6	interleukin 6
215101_s_at	205.07	1e-06	CXCL5	chemokine (C-X-C motif) ligand 5
214974_x_at	131.8	9.29e-07	CXCL5	chemokine (C-X-C motif) ligand 5
223484_at	108.2	3.66e-07	C15orf48	chromosome 15 open reading frame 48
209774_x_at	98.56	6.29e-08	CXCL2	chemokine (C-X-C motif) ligand 2
207850_at	67.81	2e-06	CXCL3	chemokine (C-X-C motif) ligand 3
205476_at	65.4	3e-06	CCL20	chemokine (C-C motif) ligand 20
211506_s_at	53.35	3.83e-07	CXCL8	chemokine (C-X-C motif) ligand 8
206336_at	49.07	2.5e-07	CXCL6	chemokine (C-X-C motif) ligand 6
204470_at	37.61	7.27e-08	CXCL1	chemokine (C-X-C motif) ligand 1 (melanoma growth stimulating activity, alpha)
207852_at	34.83	5e-06	CXCL5	chemokine (C-X-C motif) ligand 5
206026_s_at	19.95	6.4e-05	TNFAIP6	tumor necrosis factor, alpha-induced protein 6
39402_at	18.38	5e-06	IL1B	interleukin 1 beta
210229_s_at	17.6	9.4e-05	CSF2	colony stimulating factor 2 (granulocyte-macrophage)
205828_at	17.51	5e-06	MMP3	matrix metallopeptidase 3
205681_at	17.06	1.73e-07	BCL2A1	BCL2-related protein A1
202859_x_at	14.16	2.8e-05	CXCL8	chemokine (C-X-C motif) ligand 8
207442_at	13.27	0.000107	CSF3	colony stimulating factor 3
232504_at	13.2	4e-06	LOC285628	MIR146A host gene
205239_at	12.79	5.2e-05	AREG	amphiregulin
205767_at	12.67	3e-06	EREG	epiregulin
204475_at	12.63	2.4e-05	MMP1	matrix metallopeptidase 1
205067_at	12.11	7e-06	IL1B	interleukin 1 beta
206924_at	11.92	1e-06	IL11	interleukin 11
204580_at	10.9	0.000303	MMP12	matrix metallopeptidase 12
215223_s_at	10.28	8.63e-07	LOC100129518; SOD2	uncharacterized LOC100129518; superoxide dismutase 2, mitochondrial
223218_s_at	9.67	6e-06	NFKBIZ	nuclear factor of kappa light polypeptide gene enhancer in B-cells inhibitor, zeta
216841_s_at	9.36	3.89e-07	LOC100129518; SOD2	uncharacterized LOC100129518; superoxide dismutase 2, mitochondrial
206025_s_at	9.26	0.000221	TNFAIP6	tumor necrosis factor, alpha-induced protein 6
1555673_at	9.06	2.5e-05	KRTAP2-3	keratin associated protein 2-3
202643_s_at	8.92	3e-06	TNFAIP3	tumor necrosis factor, alpha-induced protein 3
206432_at	8.9	2e-06	HAS2	hyaluronan synthase 2
204748_at	8.79	4e-06	PTGS2	prostaglandin-endoperoxide synthase 2 (prostaglandin G/H synthase and cyclooxygenase)
1405_i_at	8.77	2.5e-05	CCL5	chemokine (C-C motif) ligand 5
217388_s_at	8.34	1.8e-05	KYNU	kynureninase
202644_s_at	8.32	4e-06	TNFAIP3	tumor necrosis factor, alpha-induced protein 3
206926_s_at	8.31	4.6e-05	IL11	interleukin 11
223541_at	8.2	1.8e-05	HAS3	hyaluronan synthase 3
217590_s_at	8.17	1.8e-05	TRPA1	transient receptor potential cation channel, subfamily A, member 1
218541_s_at	7.67	6.3e-05	C8orf4	chromosome 8 open reading frame 4
223217_s_at	7.53	4e-05	NFKBIZ	nuclear factor of kappa light polypeptide gene enhancer in B-cells inhibitor, zeta
219049_at	7.52	3e-06	CSGALNACT1	chondroitin sulfate N-acetylgalactosaminyltransferase 1
1566342_at	7.48	7.4e-05	SOD2	superoxide dismutase 2, mitochondrial
202638_s_at	7.37	5.65e-07	ICAM1	intercellular adhesion molecule 1
215506_s_at	6.91	2e-06	DIRAS3	DIRAS family, GTP-binding RAS-like 3
208607_s_at	6.9	0.000804	SAA1; SAA2; SAA2-SAA4	serum amyloid A1; serum amyloid A2; SAA2-SAA4 readthrough
221477_s_at	6.87	3.9e-05	LOC100129518; SOD2	uncharacterized LOC100129518; superoxide dismutase 2, mitochondrial
205542_at	6.86	9.34e-07	STEAP1	six transmembrane epithelial antigen of the prostate 1
206969_at	6.74	4e-06	KRT34; LOC100653049	keratin 34, type I; keratin, type I cuticular Ha4
235591_at	6.65	1.7e-05	SSTR1	somatostatin receptor 1
216250_s_at	6.56	3e-06	LPXN	leupaxin
210118_s_at	6.43	0.000232	IL1A	interleukin 1 alpha
209277_at	6.36	7e-06	TFPI2	tissue factor pathway inhibitor 2
1554997_a_at	6.3	0.000273	PTGS2	prostaglandin-endoperoxide synthase 2 (prostaglandin G/H synthase and cyclooxygenase)
225645_at	5.86	2.9e-05	EHF	ets homologous factor
217553_at	5.79	1.62e-07	STEAP1B	STEAP family member 1B
218691_s_at	5.64	2e-05	PDLIM4	PDZ and LIM domain 4
230372_at	5.59	4.02e-07	HAS2	hyaluronan synthase 2
224941_at	5.3	5.2e-05	PAPPA	pregnancy-associated plasma protein A, pappalysin 1
202637_s_at	5.28	1e-06	ICAM1	intercellular adhesion molecule 1
201981_at	5.09	5.2e-05	PAPPA	pregnancy-associated plasma protein A, pappalysin 1
200878_at	5.07	4e-06	EPAS1	endothelial PAS domain protein 1
225516_at	5.05	7e-06	SLC7A2	solute carrier family 7 (cationic amino acid transporter, y+ system), member 2
217546_at	5.04	6e-06	MT1M	metallothionein 1M
228128_x_at	5	3e-06	PAPPA	pregnancy-associated plasma protein A, pappalysin 1
242162_at	4.97	0.000186	DAW1	dynein assembly factor with WDR repeat domains 1
218810_at	4.94	6.96e-08	ZC3H12A	zinc finger CCCH-type containing 12A
229759_s_at	4.89	2e-05	VEPH1	ventricular zone expressed PH domain containing 1
205896_at	4.85	2.5e-05	SLC22A4	solute carrier family 22 (organic cation/zwitterion transporter), member 4
206157_at	4.8	2.2e-05	PTX3	pentraxin 3, long
220346_at	4.67	1.5e-05	MTHFD2L	methylenetetrahydrofolate dehydrogenase (NADP+ dependent) 2-like
204614_at	4.67	0.001038	SERPINB2	serpin peptidase inhibitor, clade B (ovalbumin), member 2
230788_at	4.65	0.000156	GCNT2	glucosaminyl (N-acetyl) transferase 2, I-branching enzyme (I blood group)
232122_s_at	4.59	4e-06	VEPH1	ventricular zone expressed PH domain containing 1
240512_x_at	4.57	0.000103	KCTD4	potassium channel tetramerization domain containing 4
224940_s_at	4.55	1.9e-05	PAPPA	pregnancy-associated plasma protein A, pappalysin 1
224942_at	4.46	0.000325	PAPPA	pregnancy-associated plasma protein A, pappalysin 1
213338_at	4.46	5e-06	TMEM158	transmembrane protein 158 (gene/pseudogene)
217428_s_at	4.4	0.000105	COL10A1	collagen, type X, alpha 1
213524_s_at	4.34	2.3e-05	G0S2	G0/G1 switch 2
218182_s_at	4.33	3.5e-05	CLDN1	claudin 1
204931_at	4.27	0.000141	TCF21	transcription factor 21
1555759_a_at	4.15	0.00129	CCL5	chemokine (C-C motif) ligand 5
242005_at	4.14	4.7e-05
215485_s_at	4.12	0.000295	ICAM1	intercellular adhesion molecule 1
1562415_a_at	4.11	4.8e-05	SPOCD1	SPOC domain containing 1
1569203_at	4.08	0.000204	CXCL2	chemokine (C-X-C motif) ligand 2
224480_s_at	4.05	0.000168	GPAT3	glycerol-3-phosphate acyltransferase 3
226218_at	4.01	1.1e-05	IL7R	interleukin 7 receptor
206522_at	3.99	0.000101	MGAM	maltase-glucoamylase
226281_at	3.98	2e-06	DNER	delta/notch like EGF repeat containing
203821_at	3.97	9e-06	HBEGF	heparin-binding EGF-like growth factor
239823_at	3.96	6.2e-05	LOC101927841	uncharacterized LOC101927841
205266_at	3.95	1.8e-05	LIF	leukemia inhibitory factor
205576_at	3.9	0.00126	SERPIND1	serpin peptidase inhibitor, clade D (heparin cofactor), member 1
225847_at	3.89	7.5e-05	NCEH1	neutral cholesterol ester hydrolase 1
1555772_a_at	3.83	0.000648	CDC25A	cell division cycle 25A
38037_at	3.82	1.7e-05	HBEGF	heparin-binding EGF-like growth factor
201890_at	3.81	4.3e-05	RRM2	ribonucleotide reductase M2
227764_at	3.79	0.000101	LYPD6	LY6/PLAUR domain containing 6
239787_at	3.77	0.000155	KCTD4	potassium channel tetramerization domain containing 4
212110_at	3.75	2.03e-07	SLC39A14	solute carrier family 39 (zinc transporter), member 14
209278_s_at	3.75	2.2e-05	TFPI2	tissue factor pathway inhibitor 2
213085_s_at	3.75	0.003437	WWC1	WW and C2 domain containing 1
206421_s_at	3.74	0.000182	SERPINB7	serpin peptidase inhibitor, clade B (ovalbumin), member 7
214456_x_at	3.69	0.002609	SAA1; SAA2	serum amyloid A1; serum amyloid A2
215716_s_at	3.67	6e-06	ATP2B1	ATPase, Ca++ transporting, plasma membrane 1
222150_s_at	3.66	9e-06	GSAP	gamma-secretase activating protein
204259_at	3.62	4.9e-05	MMP7	matrix metallopeptidase 7
1555167_s_at	3.6	1.7e-05	NAMPT	nicotinamide phosphoribosyltransferase
233533_at	3.57	0.000338	KRTAP1-5	keratin associated protein 1-5
213909_at	3.55	0.009327	LRRC15	leucine rich repeat containing 15
226614_s_at	3.54	0.000379	FAM167A	family with sequence similarity 167, member A
235086_at	3.54	2e-05	THBS1	thrombospondin 1
213725_x_at	3.52	7.8e-05	XYLT1	xylosyltransferase I
220295_x_at	3.51	0.000925	DEPDC1	DEP domain containing 1
209281_s_at	3.48	2.4e-05	ATP2B1	ATPase, Ca++ transporting, plasma membrane 1
1553810_a_at	3.48	0.000374	KIAA1524	KIAA1524
222549_at	3.46	2e-06	CLDN1	claudin 1
205680_at	3.46	0.00463	MMP10	matrix metallopeptidase 10
205730_s_at	3.44	2.4e-05	ABLIM3	actin binding LIM protein family, member 3
209706_at	3.41	0.000384	NKX3-1	NK3 homeobox 1
220651_s_at	3.4	0.000184	MCM10	minichromosome maintenance 10 replication initiation factor
233002_at	3.4	0.000221	PPP4R4	protein phosphatase 4, regulatory subunit 4
206034_at	3.4	1.7e-05	SERPINB8	serpin peptidase inhibitor, clade B (ovalbumin), member 8
222962_s_at	3.38	0.00027	MCM10	minichromosome maintenance 10 replication initiation factor
213951_s_at	3.38	0.000823	PSMC3IP	PSMC3 interacting protein
201695_s_at	3.33	9e-06	PNP	purine nucleoside phosphorylase
208892_s_at	3.32	3e-06	DUSP6	dual specificity phosphatase 6
235740_at	3.32	0.000302	MCTP1	multiple C2 domains, transmembrane 1
218451_at	3.31	8e-06	CDCP1	CUB domain containing protein 1
225207_at	3.31	0.001437	PDK4	pyruvate dehydrogenase kinase, isozyme 4
239973_at	3.3	0.001227
232278_s_at	3.25	8.9e-05	DEPDC1	DEP domain containing 1
204422_s_at	3.24	0.000433	FGF2	fibroblast growth factor 2 (basic)
235417_at	3.23	4.21e-07	SPOCD1	SPOC domain containing 1
206613_s_at	3.23	3.6e-05	TAF1A	TATA box binding protein (TBP)-associated factor, RNA polymerase I, A, 48kDa
1559400_s_at	3.22	0.000188	PAPPA	pregnancy-associated plasma protein A, pappalysin 1
204932_at	3.19	0.000345	TNFRSF11B	tumor necrosis factor receptor superfamily, member 11b
223570_at	3.18	3.8e-05	MCM10	minichromosome maintenance 10 replication initiation factor
233723_at	3.16	0.000781
204709_s_at	3.15	0.00024	KIF23	kinesin family member 23
218782_s_at	3.14	7.8e-05	ATAD2	ATPase family, AAA domain containing 2
205100_at	3.14	5e-06	GFPT2	glutamine-fructose-6-phosphate transaminase 2
205027_s_at	3.13	6.9e-05	MAP3K8	mitogen-activated protein kinase kinase kinase 8
242521_at	3.12	0.000147	CARD8-AS1	CARD8 antisense RNA 1
228956_at	3.12	5.1e-05	UGT8	UDP glycosyltransferase 8
241360_at	3.11	0.000311	CCDC15	coiled-coil domain containing 15
210663_s_at	3.11	0.000603	KYNU	kynureninase
205034_at	3.09	0.001684	CCNE2	cyclin E2
204363_at	3.09	3.6e-05	F3	coagulation factor III (thromboplastin, tissue factor)
238542_at	3.09	1e-06	ULBP2	UL16 binding protein 2
1552487_a_at	3.08	3.83e-07	BNC1	basonuclin 1
213142_x_at	3.08	3e-05	GSAP	gamma-secretase activating protein
1552658_a_at	3.07	1.9e-05	NAV3	neuron navigator 3
235609_at	3.06	1.1e-05	BRIP1	BRCA1 interacting protein C-terminal helicase 1
217739_s_at	3.06	2.3e-05	NAMPT	nicotinamide phosphoribosyltransferase
228069_at	3.05	7.4e-05	MTFR2	mitochondrial fission regulator 2
213425_at	3.05	1.9e-05	WNT5A	wingless-type MMTV integration site family, member 5A
204695_at	3.04	0.00028	CDC25A	cell division cycle 25A
215112_x_at	3.04	0.008262	MCF2L2	MCF.2 cell line derived transforming sequence-like 2
212445_s_at	3.04	1e-05	NEDD4L	neural precursor cell expressed, developmentally down-regulated 4-like, E3 ubiquitin protein ligase
212930_at	3.03	0.000247	ATP2B1	ATPase, Ca++ transporting, plasma membrane 1
217767_at	3.03	0.000785	C3	complement component 3
228343_at	3.03	0.002363	POU2F2	POU class 2 homeobox 2
218332_at	3.02	0.000135	BEX1	brain expressed X-linked 1
227314_at	3.01	0.000134	ITGA2	integrin, alpha 2 (CD49B, alpha 2 subunit of VLA-2 receptor)
229610_at	2.99	7e-06	CKAP2L	cytoskeleton associated protein 2-like
208891_at	2.98	0.000236	DUSP6	dual specificity phosphatase 6
211088_s_at	2.98	0.000174	PLK4	polo-like kinase 4
222162_s_at	2.97	8e-06	ADAMTS1	ADAM metallopeptidase with thrombospondin type 1 motif 1
219911_s_at	2.97	8.1e-05	SLCO4A1	solute carrier organic anion transporter family, member 4A1
230869_at	2.95	9.6e-05	FAM155A	family with sequence similarity 155, member A
217738_at	2.95	4.3e-05	NAMPT	nicotinamide phosphoribosyltransferase
227749_at	2.95	0.011067	POU2F2	POU class 2 homeobox 2
226834_at	2.92	1.7e-05	CLMP	CXADR-like membrane protein
232026_at	2.92	0.002651	HERC4	HECT and RLD domain containing E3 ubiquitin protein ligase 4
231577_s_at	2.91	1.4e-05	GBP1	guanylate binding protein 1, interferon-inducible
220122_at	2.91	0.002682	MCTP1	multiple C2 domains, transmembrane 1
219134_at	2.9	3.5e-05	ADGRL4	adhesion G protein-coupled receptor L4
218585_s_at	2.89	0.000732	DTL	denticleless E3 ubiquitin protein ligase homolog (Drosophila)
223427_s_at	2.89	0.005686	EPB41L4B	erythrocyte membrane protein band 4.1 like 4B
238452_at	2.89	0.001122	FCRLB	Fc receptor-like B
235661_at	2.89	0.004182	POU2F2	POU class 2 homeobox 2
206172_at	2.88	2.6e-05	IL13RA2	interleukin 13 receptor, alpha 2
222486_s_at	2.87	3.1e-05	ADAMTS1	ADAM metallopeptidase with thrombospondin type 1 motif 1
212297_at	2.86	1.3e-05	ATP13A3	ATPase type 13A3
210538_s_at	2.86	4e-05	BIRC3	baculoviral IAP repeat containing 3
203967_at	2.86	0.000199	CDC6	cell division cycle 6
227921_at	2.86	0.001101	CH507-145C22.1; LOC102724701; LOC105379276; LOC105379499	uncharacterized LOC105379493; uncharacterized LOC102724701; uncharacterized LOC105379276; uncharacterized LOC105379499
206029_at	2.85	6.3e-05	ANKRD1	ankyrin repeat domain 1 (cardiac muscle)
222740_at	2.85	0.000233	ATAD2	ATPase family, AAA domain containing 2
227763_at	2.85	0.000141	LYPD6	LY6/PLAUR domain containing 6
202270_at	2.84	1e-05	GBP1	guanylate binding protein 1, interferon-inducible
202833_s_at	2.83	0.000787	SERPINA1	serpin peptidase inhibitor, clade A (alpha-1 antiproteinase, antitrypsin), member 1
222680_s_at	2.82	0.000161	DTL	denticleless E3 ubiquitin protein ligase homolog (Drosophila)
224399_at	2.82	2.7e-05	PDCD1LG2	programmed cell death 1 ligand 2
212724_at	2.82	2e-06	RND3	Rho family GTPase 3
210511_s_at	2.8	0.000252	INHBA	inhibin beta A
229075_at	2.8	0.001092	SPATA5	spermatogenesis associated 5
224325_at	2.79	0.000502	FZD8	frizzled class receptor 8
201631_s_at	2.79	7.1e-05	IER3	immediate early response 3
239562_at	2.79	0.000219	LOC105379287; MTHFD2L	uncharacterized LOC105379287; methylenetetrahydrofolate dehydrogenase (NADP+ dependent) 2-like
201502_s_at	2.79	1e-06	NFKBIA	nuclear factor of kappa light polypeptide gene enhancer in B-cells inhibitor, alpha
229158_at	2.79	0.00024	WNK4	WNK lysine deficient protein kinase 4
201925_s_at	2.77	2.6e-05	CD55	CD55 molecule, decay accelerating factor for complement (Cromer blood group)
219596_at	2.77	3.5e-05	THAP10	THAP domain containing 10
205990_s_at	2.77	9.78e-07	WNT5A	wingless-type MMTV integration site family, member 5A
204092_s_at	2.76	3.4e-05	AURKA	aurora kinase A
231779_at	2.76	4e-06	IRAK2	interleukin 1 receptor associated kinase 2
204224_s_at	2.75	0.000677	GCH1	GTP cyclohydrolase 1
227458_at	2.72	6e-05	CD274	CD274 molecule
222958_s_at	2.72	2.7e-05	DEPDC1	DEP domain containing 1
228946_at	2.72	0.000841	INTU	inturned planar cell polarity protein
231855_at	2.72	0.000509	KIAA1524	KIAA1524
239336_at	2.72	4.2e-05
207165_at	2.71	0.000121	HMMR	hyaluronan-mediated motility receptor (RHAMM)
227140_at	2.71	1e-06	INHBA	inhibin beta A
1552546_a_at	2.71	0.000256	LETM2	leucine zipper-EF-hand containing transmembrane protein 2
1561886_a_at	2.71	0.006363
230746_s_at	2.71	3.9e-07
210119_at	2.7	0.000467	KCNJ15	potassium channel, inwardly rectifying subfamily J, member 15
209773_s_at	2.7	4.2e-05	RRM2	ribonucleotide reductase M2
1556134_a_at	2.69	0.000811	B3GNT5	UDP-GlcNAc:betaGal beta-1,3-N-acetylglucosaminyltransferase 5
205941_s_at	2.68	0.001888	COL10A1	collagen, type X, alpha 1
222843_at	2.68	0.000193	FIGNL1	fidgetin-like 1
238969_at	2.68	0.000184	PQLC2L	PQ loop repeat containing 2-like
229221_at	2.67	0.001098	CD44	CD44 molecule (Indian blood group)
220049_s_at	2.67	3.8e-05	PDCD1LG2	programmed cell death 1 ligand 2
238063_at	2.67	0.001253	TMEM154	transmembrane protein 154
231227_at	2.67	0.000318
229760_at	2.66	0.000557	VEPH1	ventricular zone expressed PH domain containing 1
237435_at	2.66	0.001544
1555434_a_at	2.65	0.001834	SLC39A14	solute carrier family 39 (zinc transporter), member 14
204727_at	2.65	0.001027	WDHD1	WD repeat and HMG-box DNA binding protein 1
227828_s_at	2.64	3e-06	EVA1A	eva-1 homolog A (C. elegans)
231396_s_at	2.64	0.000258	FAM126A	family with sequence similarity 126, member A
220603_s_at	2.64	0.000479	MCTP2	multiple C2 domains, transmembrane 2
219493_at	2.64	0.000428	SHCBP1	SHC SH2-domain binding protein 1
205287_s_at	2.64	1.8e-05	TFAP2C	transcription factor AP-2 gamma (activating enhancer binding protein 2 gamma)
234932_s_at	2.62	8.8e-05	CDCP1	CUB domain containing protein 1
214211_at	2.62	7.6e-05	FTH1	ferritin, heavy polypeptide 1
213817_at	2.62	0.008518	IRAK3	interleukin 1 receptor associated kinase 3
204933_s_at	2.62	0.000179	TNFRSF11B	tumor necrosis factor receptor superfamily, member 11b
204602_at	2.61	1.7e-05	DKK1	dickkopf WNT signaling pathway inhibitor 1
204796_at	2.61	0.00013	EML1	echinoderm microtubule associated protein like 1
221561_at	2.61	2.1e-05	SOAT1	sterol O-acyltransferase 1
209709_s_at	2.6	0.000185	HMMR	hyaluronan-mediated motility receptor (RHAMM)
206376_at	2.6	0.003567	SLC6A15	solute carrier family 6 (neutral amino acid transporter), member 15
213113_s_at	2.6	1.4e-05	SLC43A3	solute carrier family 43, member 3
227080_at	2.6	3.2e-05	ZNF697	zinc finger protein 697
230312_at	2.6	0.000506
206382_s_at	2.59	2.9e-05	BDNF	brain-derived neurotrophic factor
208075_s_at	2.59	0.004889	CCL7	chemokine (C-C motif) ligand 7
217165_x_at	2.59	3.8e-05	MT1F	metallothionein 1F
204326_x_at	2.59	2e-05	MT1X	metallothionein 1X
1554414_a_at	2.59	3.2e-05	OSGIN2	oxidative stress induced growth inhibitor family member 2
218035_s_at	2.59	0.000533	RBM47	RNA binding motif protein 47
206932_at	2.58	8.5e-05	CH25H	cholesterol 25-hydroxylase
204421_s_at	2.58	7.7e-05	FGF2	fibroblast growth factor 2 (basic)
204823_at	2.58	3e-06	NAV3	neuron navigator 3
1552736_a_at	2.58	1.4e-05	NETO1	neuropilin (NRP) and tolloid (TLL)-like 1
228273_at	2.58	0.000107	PRR11	proline rich 11
219105_x_at	2.57	0.00033	ORC6	origin recognition complex subunit 6
205966_at	2.57	1.9e-05	TAF13	TAF13 RNA polymerase II, TATA box binding protein (TBP)-associated factor, 18kDa
228559_at	2.56	0.00073	CENPN	centromere protein N
202269_x_at	2.56	1.7e-05	GBP1	guanylate binding protein 1, interferon-inducible
205130_at	2.56	2e-05	MOK	MOK protein kinase
216336_x_at	2.56	2.6e-05	MT1E	metallothionein 1E
218073_s_at	2.56	5.1e-05	NDC1	NDC1 transmembrane nucleoporin
205339_at	2.56	0.000318	STIL	SCL/TAL1 interrupting locus
221291_at	2.56	0.00031	ULBP2	UL16 binding protein 2
205830_at	2.55	0.000414	CLGN	calmegin
202902_s_at	2.55	8.3e-05	CTSS	cathepsin S
206456_at	2.55	0.001587	GABRA5	gamma-aminobutyric acid (GABA) A receptor, alpha 5
205286_at	2.55	0.000155	TFAP2C	transcription factor AP-2 gamma (activating enhancer binding protein 2 gamma)
242346_x_at	2.55	0.00037
206581_at	2.54	1e-06	BNC1	basonuclin 1
219714_s_at	2.54	0.001555	CACNA2D3	calcium channel, voltage-dependent, alpha 2/delta subunit 3
204655_at	2.54	0.001343	CCL5	chemokine (C-C motif) ligand 5
208581_x_at	2.54	2e-06	MT1X	metallothionein 1X
230130_at	2.54	0.000124	SLIT2	slit guidance ligand 2
208079_s_at	2.53	7.2e-05	AURKA	aurora kinase A
219990_at	2.53	0.000335	E2F8	E2F transcription factor 8
1560208_at	2.53	0.00477	LOC102724352	uncharacterized LOC102724352
211924_s_at	2.53	6e-06	PLAUR	plasminogen activator, urokinase receptor
209087_x_at	2.52	5.1e-05	MCAM	melanoma cell adhesion molecule
204286_s_at	2.52	4e-05	PMAIP1	phorbol-12-myristate-13-acetate-induced protein 1
1554340_a_at	2.52	0.00112	DRAXIN	dorsal inhibitory axon guidance protein
241986_at	2.51	0.001574	BMPER	BMP binding endothelial regulator
225834_at	2.51	0.000425	FAM72A; FAM72B; FAM72C; FAM72D	family with sequence similarity 72, member A; family with sequence similarity 72, member B; family with sequence similarity 72, member C; family with sequence similarity 72, member D
239028_at	2.51	0.00026	LYPD6	LY6/PLAUR domain containing 6
219424_at	2.5	0.000128	EBI3	Epstein-Barr virus induced 3
227214_at	2.5	0.00097	GOPC	golgi-associated PDZ and coiled-coil motif containing
221258_s_at	2.5	0.000154	KIF18A	kinesin family member 18A
228850_s_at	2.5	5e-06	SLIT2	slit guidance ligand 2
214124_x_at	2.49	0.000648	FGFR1OP	FGFR1 oncogene partner
1555097_a_at	2.49	0.009715	PTGFR	prostaglandin F receptor (FP)
227165_at	2.49	2.5e-05	SKA3	spindle and kinetochore associated complex subunit 3
209946_at	2.49	2e-06	VEGFC	vascular endothelial growth factor C
213506_at	2.48	3.9e-05	F2RL1	coagulation factor II (thrombin) receptor-like 1
225300_at	2.48	6.8e-05	KNSTRN	kinetochore-localized astrin/SPAG5 binding protein
215253_s_at	2.48	0.000113	RCAN1	regulator of calcineurin 1
207992_s_at	2.47	9.5e-05	AMPD3	adenosine monophosphate deaminase 3
227971_at	2.47	6.8e-05	NRK	Nik related kinase
211429_s_at	2.47	0.004268	SERPINA1	serpin peptidase inhibitor, clade A (alpha-1 antiproteinase, antitrypsin), member 1
207196_s_at	2.47	1.2e-05	TNIP1	TNFAIP3 interacting protein 1
235088_at	2.46	0.000785	C4orf46	chromosome 4 open reading frame 46
219634_at	2.46	0.000123	CHST11	carbohydrate (chondroitin 4) sulfotransferase 11
207626_s_at	2.46	0.001119	SLC7A2	solute carrier family 7 (cationic amino acid transporter, y+ system), member 2
215767_at	2.46	0.00016	ZNF804A	zinc finger protein 804A
235147_at	2.46	4.16e-07
221703_at	2.45	5.1e-05	BRIP1	BRCA1 interacting protein C-terminal helicase 1
221823_at	2.45	2.9e-05	C5orf30	chromosome 5 open reading frame 30
244033_at	2.45	1.9e-05	CEP128	centrosomal protein 128kDa
235178_x_at	2.45	0.005451	ESCO2	establishment of sister chromatid cohesion N-acetyltransferase 2
236918_s_at	2.45	0.001459	LRRC34	leucine rich repeat containing 34
213906_at	2.45	1.9e-05	MYBL1	v-myb avian myeloblastosis viral oncogene homolog-like 1
219926_at	2.45	3.2e-05	POPDC3	popeye domain containing 3
244640_at	2.45	0.003081	ZNF850	zinc finger protein 850
228281_at	2.44	8.4e-05	DDIAS	DNA damage-induced apoptosis suppressor
205588_s_at	2.44	0.00021	FGFR1OP	FGFR1 oncogene partner
205235_s_at	2.44	0.001496	KIF20B	kinesin family member 20B
1552619_a_at	2.43	0.000268	ANLN	anillin actin binding protein
211814_s_at	2.42	0.000449	CCNE2	cyclin E2
206976_s_at	2.42	5.4e-05	HSPH1	heat shock 105kDa/110kDa protein 1
226748_at	2.42	0.000237	LYSMD2	LysM, putative peptidoglycan-binding, domain containing 2
228468_at	2.42	0.000429	MASTL	microtubule associated serine/threonine kinase-like
204531_s_at	2.41	0.000193	BRCA1	breast cancer 1, early onset
228729_at	2.41	0.000388	CCNB1	cyclin B1
217640_x_at	2.41	0.000654	SKA1	spindle and kinetochore associated complex subunit 1
230399_at	2.41	0.000193
243000_at	2.4	0.002792	CDK6	cyclin-dependent kinase 6
204627_s_at	2.4	0.000982	ITGB3	integrin beta 3
1554768_a_at	2.4	0.000107	MAD2L1	MAD2 mitotic arrest deficient-like 1 (yeast)
209544_at	2.4	0.002821	RIPK2	receptor-interacting serine-threonine kinase 2
222118_at	2.39	3e-06	CENPN	centromere protein N
208893_s_at	2.39	3.7e-05	DUSP6	dual specificity phosphatase 6
201489_at	2.39	7.4e-05	PPIF	peptidylprolyl isomerase F
244503_at	2.39	0.024861
219023_at	2.38	0.0003	AP1AR	adaptor-related protein complex 1 associated regulatory protein
229638_at	2.38	0.000226	IRX3	iroquois homeobox 3
217986_s_at	2.37	8e-06	BAZ1A	bromodomain adjacent to zinc finger domain 1A
218542_at	2.37	0.000193	CEP55	centrosomal protein 55kDa
204797_s_at	2.37	5.9e-05	EML1	echinoderm microtubule associated protein like 1
219985_at	2.37	6.5e-05	HS3ST3A1	heparan sulfate (glucosamine) 3-O-sulfotransferase 3A1
203434_s_at	2.37	0.000143	MME	membrane metallo-endopeptidase
209427_at	2.37	4.21e-07	SMTN	smoothelin
225895_at	2.37	0.000613	SYNPO2	synaptopodin 2
223834_at	2.36	2.2e-05	CD274	CD274 molecule
239835_at	2.36	0.000985	KBTBD8	kelch repeat and BTB (POZ) domain containing 8
243296_at	2.36	0.010453	NAMPT	nicotinamide phosphoribosyltransferase
242251_at	2.36	0.00178	SPATA5	spermatogenesis associated 5
204317_at	2.35	4.8e-05	GTSE1; TRMU	G-2 and S-phase expressed 1; tRNA 5-methylaminomethyl-2-thiouridylate methyltransferase
208047_s_at	2.34	3e-06	NAB1	NGFI-A binding protein 1
214321_at	2.34	0.000723	NOV	nephroblastoma overexpressed
208370_s_at	2.34	6e-06	RCAN1	regulator of calcineurin 1
209679_s_at	2.34	0.000118	SMAGP	small cell adhesion glycoprotein
230090_at	2.33	0.005421	GDNF	glial cell derived neurotrophic factor
223735_at	2.33	7e-06	ARL6	ADP-ribosylation factor like GTPase 6
220840_s_at	2.33	0.000123	C1orf112	chromosome 1 open reading frame 112
205024_s_at	2.33	9e-06	RAD51	RAD51 recombinase
229070_at	2.32	0.000339	ADTRP	androgen-dependent TFPI-regulating protein
205083_at	2.32	0.000305	AOX1	aldehyde oxidase 1
214710_s_at	2.32	8.6e-05	CCNB1	cyclin B1
51146_at	2.32	2e-06	PIGV	phosphatidylinositol glycan anchor biosynthesis class V
204597_x_at	2.32	6.2e-05	STC1	stanniocalcin 1
201645_at	2.31	0.000164	TNC	tenascin C
205046_at	2.31	0.000224	CENPE	centromere protein E
235117_at	2.31	0.000994	CHAC2	ChaC, cation transport regulator homolog 2 (E. coli)
204269_at	2.31	7.5e-05	PIM2	Pim-2 proto-oncogene, serine/threonine kinase
202508_s_at	2.31	0.000641	SNAP25	synaptosome associated protein 25kDa
223625_at	2.3	4.2e-05	FAM126A	family with sequence similarity 126, member A
215254_at	2.3	0.001171	RCAN1	regulator of calcineurin 1
203124_s_at	2.3	7.2e-05	SLC11A2	solute carrier family 11 (proton-coupled divalent metal ion transporter), member 2
206907_at	2.3	0.001344	TNFSF9	tumor necrosis factor (ligand) superfamily, member 9
214193_s_at	2.29	3.3e-05	DIEXF	digestive organ expansion factor homolog (zebrafish)
204318_s_at	2.29	0.000267	GTSE1	G-2 and S-phase expressed 1
207160_at	2.29	0.014155	IL12A	interleukin 12A
235549_at	2.29	0.006255	RNF144B	ring finger protein 144B
225716_at	2.28	5.5e-05	BRI3BP	BRI3 binding protein
216942_s_at	2.28	0.000264	CD58	CD58 molecule
231534_at	2.28	0.003978	CDK1	cyclin-dependent kinase 1
214804_at	2.28	2.5e-05	CENPI	centromere protein I
226609_at	2.28	2.6e-05	DCBLD1	discoidin, CUB and LCCL domain containing 1
235545_at	2.28	0.001977	DEPDC1	DEP domain containing 1
220161_s_at	2.28	2.7e-05	EPB41L4B	erythrocyte membrane protein band 4.1 like 4B
213007_at	2.28	6.5e-05	FANCI	Fanconi anemia complementation group I
210845_s_at	2.28	2.7e-05	PLAUR	plasminogen activator, urokinase receptor
201490_s_at	2.28	2.4e-05	PPIF	peptidylprolyl isomerase F
1554885_a_at	2.28	0.000555	PRIM2	primase, DNA, polypeptide 2 (58kDa)
209713_s_at	2.28	0.000105	SLC35D1	solute carrier family 35 (UDP-GlcA/UDP-GalNAc transporter), member D1
207390_s_at	2.28	7e-06	SMTN	smoothelin
221685_s_at	2.28	6.4e-05	SPDL1	spindle apparatus coiled-coil protein 1
204033_at	2.28	9.4e-05	TRIP13	thyroid hormone receptor interactor 13
1554960_at	2.27	0.002106	CCDC190	coiled-coil domain containing 190
219787_s_at	2.27	0.001036	ECT2	epithelial cell transforming 2
201340_s_at	2.27	0.000126	ENC1	ectodermal-neural cortex 1 (with BTB domain)
223413_s_at	2.27	2e-05	LYAR	Ly1 antibody reactive
203362_s_at	2.27	0.000531	MAD2L1	MAD2 mitotic arrest deficient-like 1 (yeast)
222608_s_at	2.26	0.000279	ANLN	anillin actin binding protein
1569004_at	2.26	0.03203	CARD8-AS1	CARD8 antisense RNA 1
1554606_at	2.26	6.6e-05	CEP120	centrosomal protein 120kDa
1555274_a_at	2.26	4.1e-05	EPT1	ethanolaminephosphotransferase 1
203828_s_at	2.26	0.000639	IL32	interleukin 32
211340_s_at	2.26	6.7e-05	MCAM	melanoma cell adhesion molecule
204127_at	2.26	0.000264	RFC3	replication factor C subunit 3
219778_at	2.26	0.000368	ZFPM2	zinc finger protein, FOG family member 2
203418_at	2.25	2e-06	CCNA2	cyclin A2
219294_at	2.25	5.1e-05	CENPQ	centromere protein Q
219500_at	2.25	0.001817	CLCF1	cardiotrophin-like cytokine factor 1
226980_at	2.25	0.00017	DEPDC1B	DEP domain containing 1B
207826_s_at	2.25	3.4e-05	ID3	inhibitor of DNA binding 3, dominant negative helix-loop-helix protein
238762_at	2.25	0.000441	LOC105379287; MTHFD2L	uncharacterized LOC105379287; methylenetetrahydrofolate dehydrogenase (NADP+ dependent) 2-like
204285_s_at	2.25	4e-05	PMAIP1	phorbol-12-myristate-13-acetate-induced protein 1
209897_s_at	2.25	4.4e-05	SLIT2	slit guidance ligand 2
202870_s_at	2.24	0.000128	CDC20	cell division cycle 20
203214_x_at	2.24	0.000271	CDK1	cyclin-dependent kinase 1
213092_x_at	2.24	0.000175	DNAJC9	DnaJ (Hsp40) homolog, subfamily C, member 9
240167_at	2.24	0.001354	LINC01085	long intergenic non-protein coding RNA 1085
218764_at	2.24	2.5e-05	PRKCH	protein kinase C, eta
210692_s_at	2.24	0.000167	SLC43A3	solute carrier family 43, member 3
213346_at	2.24	4.2e-05	TEX30	testis expressed 30
228082_at	2.23	0.001155	CLMP	CXADR-like membrane protein
202613_at	2.23	0.000381	CTPS1	CTP synthase 1
36711_at	2.23	2.4e-05	MAFF	v-maf avian musculoaponeurotic fibrosarcoma oncogene homolog F
223700_at	2.23	0.000377	MND1	meiotic nuclear divisions 1
204745_x_at	2.23	0.000134	MT1G	metallothionein 1G
218662_s_at	2.23	0.000263	NCAPG	non-SMC condensin I complex subunit G
219148_at	2.23	0.00031	PBK	PDZ binding kinase
210367_s_at	2.23	4.7e-05	PTGES	prostaglandin E synthase
239367_at	2.22	2.9e-05	BDNF	brain-derived neurotrophic factor
209642_at	2.22	0.000142	BUB1	BUB1 mitotic checkpoint serine/threonine kinase
229886_at	2.22	0.000133	C5orf34	chromosome 5 open reading frame 34
218883_s_at	2.22	8.8e-05	CENPU	centromere protein U
235039_x_at	2.22	0.000346	LIN9	lin-9 DREAM MuvB core complex component
228153_at	2.22	3.8e-05	RNF144B	ring finger protein 144B
209891_at	2.22	0.000288	SPC25	SPC25, NDC80 kinetochore complex component
204596_s_at	2.22	0.000394	STC1	stanniocalcin 1
203868_s_at	2.22	0.000579	VCAM1	vascular cell adhesion molecule 1
205394_at	2.21	5e-05	CHEK1	checkpoint kinase 1
213647_at	2.21	6.5e-05	DNA2	DNA replication helicase/nuclease 2
206018_at	2.21	1.9e-05	FOXG1	forkhead box G1
204128_s_at	2.21	0.000283	RFC3	replication factor C subunit 3
204595_s_at	2.21	0.000301	STC1	stanniocalcin 1
225105_at	2.2	1.4e-05	C12orf75	chromosome 12 open reading frame 75
220389_at	2.2	0.000921	CCDC81	coiled-coil domain containing 81
238681_at	2.2	0.000112	GDPD1	glycerophosphodiester phosphodiesterase domain containing 1
244025_at	2.2	8.2e-05	ITPRIP	inositol 1,4,5-trisphosphate receptor interacting protein
204162_at	2.2	4.5e-05	NDC80	NDC80 kinetochore complex component
226974_at	2.2	0.000164	NEDD4L	neural precursor cell expressed, developmentally down-regulated 4-like, E3 ubiquitin protein ligase
210052_s_at	2.2	0.000181	TPX2	TPX2, microtubule-associated
213088_s_at	2.19	0.000242	DNAJC9	DnaJ (Hsp40) homolog, subfamily C, member 9
1552921_a_at	2.19	0.00095	FIGNL1	fidgetin-like 1
235550_at	2.19	0.003135	MAP9	microtubule-associated protein 9
225344_at	2.19	9.5e-05	NCOA7	nuclear receptor coactivator 7
201982_s_at	2.19	0.001661	PAPPA	pregnancy-associated plasma protein A, pappalysin 1
227928_at	2.19	0.002263	PARPBP	PARP1 binding protein
223467_at	2.19	0.002088	RASD1	RAS, dexamethasone-induced 1
218308_at	2.19	7e-06	TACC3	transforming, acidic coiled-coil containing protein 3
219736_at	2.19	0.000281	TRIM36	tripartite motif containing 36
202274_at	2.18	0.000117	ACTG2	actin, gamma 2, smooth muscle, enteric
218566_s_at	2.18	8e-05	CHORDC1	cysteine and histidine rich domain containing 1
1568678_s_at	2.18	0.000545	FGFR1OP	FGFR1 oncogene partner
225046_at	2.18	4e-06	LOC102723360; LOC102724219; LOC102724441; LOC102724843; LOC102724951; LOC389831	uncharacterized LOC102723360; uncharacterized LOC102724219; uncharacterized LOC102724441; uncharacterized LOC102724843; uncharacterized LOC102724951; uncharacterized LOC389831
237032_x_at	2.18	0.018009	SIPA1L1	signal-induced proliferation-associated 1 like 1
241871_at	2.17	0.000137	CAMK4	calcium/calmodulin-dependent protein kinase IV
210559_s_at	2.17	0.000305	CDK1	cyclin-dependent kinase 1
222848_at	2.17	1.8e-05	CENPK	centromere protein K
219000_s_at	2.17	2e-06	DSCC1	DNA replication and sister chromatid cohesion 1
226810_at	2.17	4.7e-05	OGFRL1	opioid growth factor receptor-like 1
204887_s_at	2.17	7.2e-05	PLK4	polo-like kinase 4
209545_s_at	2.17	2e-06	RIPK2	receptor-interacting serine-threonine kinase 2
221920_s_at	2.17	6e-06	SLC25A37	solute carrier family 25 (mitochondrial iron transporter), member 37
205596_s_at	2.17	0.00042	SMURF2	SMAD specific E3 ubiquitin protein ligase 2
228401_at	2.16	7.3e-05	ATAD2	ATPase family, AAA domain containing 2
202901_x_at	2.16	0.013783	CTSS	cathepsin S
204700_x_at	2.16	0.000193	DIEXF	digestive organ expansion factor homolog (zebrafish)
205436_s_at	2.16	4.7e-05	H2AFX	H2A histone family, member X
225989_at	2.16	1.4e-05	HERC4	HECT and RLD domain containing E3 ubiquitin protein ligase 4
212142_at	2.16	0.001819	MCM4	minichromosome maintenance complex component 4
209267_s_at	2.16	1.2e-05	SLC39A8	solute carrier family 39 (zinc transporter), member 8
218113_at	2.16	2.1e-05	TMEM2	transmembrane protein 2
202779_s_at	2.16	1e-05	UBE2S; UBE2SP1	ubiquitin-conjugating enzyme E2S; ubiquitin conjugating enzyme E2S pseudogene 1
211744_s_at	2.15	8.9e-05	CD58	CD58 molecule
209595_at	2.15	1e-05	GTF2F2	general transcription factor IIF subunit 2
234685_x_at	2.15	0.000124	KRTAP4-9	keratin associated protein 4-9
213435_at	2.15	2.9e-05	SATB2	SATB homeobox 2
201920_at	2.15	8e-06	SLC20A1	solute carrier family 20 (phosphate transporter), member 1
223542_at	2.15	0.000107	SLF1	SMC5-SMC6 complex localization factor 1
202954_at	2.15	0.000201	UBE2C	ubiquitin-conjugating enzyme E2C
224197_s_at	2.14	0.000508	C1QTNF1	C1q and tumor necrosis factor related protein 1
205114_s_at	2.14	0.001023	CCL3; CCL3L1; CCL3L3	chemokine (C-C motif) ligand 3; chemokine (C-C motif) ligand 3-like 1; chemokine (C-C motif) ligand 3-like 3
205903_s_at	2.14	0.003222	KCNN3	potassium channel, calcium activated intermediate/small conductance subfamily N alpha, member 3
213629_x_at	2.14	4.4e-05	MT1F	metallothionein 1F
206461_x_at	2.14	1.47e-07	MT1H	metallothionein 1H
225439_at	2.14	5e-06	NUDCD1	NudC domain containing 1
214146_s_at	2.14	0.001472	PPBP	pro-platelet basic protein
227278_at	2.14	3.6e-05	TAF13	TAF13 RNA polymerase II, TATA box binding protein (TBP)-associated factor, 18kDa
204822_at	2.14	0.000444	TTK	TTK protein kinase
216074_x_at	2.14	0.000631	WWC1	WW and C2 domain containing 1
200953_s_at	2.13	0.000198	CCND2	cyclin D2
228092_at	2.13	7.4e-05	CREM	cAMP responsive element modulator
222673_x_at	2.13	0.000269	FAM122B	family with sequence similarity 122B
1554741_s_at	2.13	1.2e-05	FGF7; KGFLP1; KGFLP2	fibroblast growth factor 7; fibroblast growth factor 7 pseudogene; keratinocyte growth factor-like protein 2
204420_at	2.13	0.000172	FOSL1	FOS-like antigen 1
210671_x_at	2.13	0.001071	MAPK8	mitogen-activated protein kinase 8
210869_s_at	2.13	8e-06	MCAM	melanoma cell adhesion molecule
204825_at	2.13	0.000137	MELK	maternal embryonic leucine zipper kinase
212859_x_at	2.13	2e-06	MT1E	metallothionein 1E
204641_at	2.13	0.000226	NEK2	NIMA-related kinase 2
242866_x_at	2.13	0.001011	POU2F2	POU class 2 homeobox 2
217979_at	2.13	2.4e-05	TSPAN13	tetraspanin 13
204026_s_at	2.13	0.000426	ZWINT	ZW10 interacting kinetochore protein
207387_s_at	2.12	0.000733	GK	glycerol kinase
208744_x_at	2.12	0.000104	HSPH1	heat shock 105kDa/110kDa protein 1
217985_s_at	2.11	2.4e-05	BAZ1A	bromodomain adjacent to zinc finger domain 1A
227272_at	2.11	5.2e-05	C15orf52	chromosome 15 open reading frame 52
225687_at	2.11	0.000646	FAM83D	family with sequence similarity 83, member D
220253_s_at	2.11	0.000464	LRP12	LDL receptor related protein 12
220254_at	2.11	0.00145	LRP12	LDL receptor related protein 12
225470_at	2.11	7.1e-05	NUP35	nucleoporin 35kDa
203622_s_at	2.11	0.000112	PNO1	partner of NOB1 homolog
1554572_a_at	2.11	0.000995	SUV39H2	suppressor of variegation 3-9 homolog 2 (Drosophila)
238429_at	2.11	0.000518	TMEM71	transmembrane protein 71
231853_at	2.11	5.9e-05	TUBD1	tubulin, delta 1
216228_s_at	2.11	0.001182	WDHD1	WD repeat and HMG-box DNA binding protein 1
229732_at	2.11	0.001847	ZNF823	zinc finger protein 823
235363_at	2.11	0.002968
1552306_at	2.1	0.000452	ALG10	ALG10, alpha-1,2-glucosyltransferase
235940_at	2.1	0.000177	C9orf64	chromosome 9 open reading frame 64
203968_s_at	2.1	0.001296	CDC6	cell division cycle 6
241721_at	2.1	0.000248
201196_s_at	2.09	7.3e-05	AMD1	adenosylmethionine decarboxylase 1
205082_s_at	2.09	4.2e-05	AOX1	aldehyde oxidase 1
204493_at	2.09	2.6e-05	BID	BH3 interacting domain death agonist
226118_at	2.09	3e-05	CENPO	centromere protein O
228286_at	2.09	0.001499	GEN1	GEN1 Holliday junction 5' flap endonuclease
224320_s_at	2.09	0.000365	MCM8	minichromosome maintenance 8 homologous recombination repair factor
209272_at	2.09	0.000302	NAB1	NGFI-A binding protein 1
219238_at	2.09	0.000344	PIGV	phosphatidylinositol glycan anchor biosynthesis class V
205628_at	2.09	5.8e-05	PRIM2	primase, DNA, polypeptide 2 (58kDa)
226762_at	2.09	0.00013	PURB	purine-rich element binding protein B
205296_at	2.09	0.008792	RBL1	retinoblastoma-like 1
201109_s_at	2.09	0.000852	THBS1	thrombospondin 1
211478_s_at	2.08	0.009923	DPP4	dipeptidyl-peptidase 4
201041_s_at	2.08	5.7e-05	DUSP1	dual specificity phosphatase 1
214825_at	2.08	0.005169	FAM155A	family with sequence similarity 155, member A
203988_s_at	2.08	6.1e-05	FUT8	fucosyltransferase 8 (alpha (1,6) fucosyltransferase)
225062_at	2.08	7.6e-05	LOC102723360; LOC102724219; LOC102724441; LOC102724843; LOC102724951; LOC389831	uncharacterized LOC102723360; uncharacterized LOC102724219; uncharacterized LOC102724441; uncharacterized LOC102724843; uncharacterized LOC102724951; uncharacterized LOC389831
211456_x_at	2.08	9e-06	MT1HL1	metallothionein 1H-like 1
213372_at	2.08	6.1e-05	PAQR3	progestin and adipoQ receptor family member III
231513_at	2.08	0.022745
221520_s_at	2.07	0.000817	CDCA8	cell division cycle associated 8
205393_s_at	2.07	2.5e-05	CHEK1	checkpoint kinase 1
203925_at	2.07	0.000285	GCLM	glutamate-cysteine ligase, modifier subunit
225582_at	2.07	2.9e-05	ITPRIP	inositol 1,4,5-trisphosphate receptor interacting protein
234940_s_at	2.07	0.001008	LOC101928236	uncharacterized LOC101928236
236429_at	2.07	0.002106
223395_at	2.06	0.000162	ABI3BP	ABI family, member 3 (NESH) binding protein
213226_at	2.06	0.00045	CCNA2	cyclin A2
226803_at	2.06	0.000165	CHMP4C	charged multivesicular body protein 4C
1553120_at	2.06	0.002341	CLSPN	claspin
228033_at	2.06	0.000274	E2F7	E2F transcription factor 7
204603_at	2.06	0.001049	EXO1	exonuclease 1
229865_at	2.06	8.7e-05	FNDC3B	fibronectin type III domain containing 3B
203276_at	2.06	0.006771	LMNB1	lamin B1
242370_at	2.06	0.004266	LOC105379287; MTHFD2L	uncharacterized LOC105379287; methylenetetrahydrofolate dehydrogenase (NADP+ dependent) 2-like
203023_at	2.06	0.00065	NOP16	NOP16 nucleolar protein
1552575_a_at	2.05	0.000116	C6orf141	chromosome 6 open reading frame 141
230425_at	2.05	2e-05	EPHB1	EPH receptor B1
235387_at	2.05	8e-06	GSTCD	glutathione S-transferase, C-terminal domain containing
222039_at	2.05	9.3e-05	KIF18B	kinesin family member 18B
218866_s_at	2.05	6e-06	POLR3K	polymerase (RNA) III (DNA directed) polypeptide K, 12.3 kDa
203145_at	2.05	3e-06	SPAG5	sperm associated antigen 5
1553528_a_at	2.05	0.000683	TAF5	TAF5 RNA polymerase II, TATA box binding protein (TBP)-associated factor, 100kDa
218349_s_at	2.05	4.3e-05	ZWILCH	zwilch kinetochore protein
229490_s_at	2.05	0.008288
230487_at	2.04	0.00115	C6orf99	chromosome 6 open reading frame 99
224753_at	2.04	2.5e-05	CDCA5	cell division cycle associated 5
215629_s_at	2.04	0.003965	DLEU2; DLEU2L	deleted in lymphocytic leukemia 2 (non-protein coding); deleted in lymphocytic leukemia 2-like
1557218_s_at	2.04	0.000627	FANCB	Fanconi anemia complementation group B
234733_s_at	2.04	0.000112	FANCM	Fanconi anemia complementation group M
229055_at	2.04	0.002246	GPR68	G protein-coupled receptor 68
218602_s_at	2.04	0.006367	HAUS6	HAUS augmin like complex subunit 6
229538_s_at	2.04	0.008217	IQGAP3	IQ motif containing GTPase activating protein 3
205569_at	2.04	0.00012	LAMP3	lysosomal-associated membrane protein 3
223414_s_at	2.04	5.3e-05	LYAR	Ly1 antibody reactive
1565162_s_at	2.04	6.5e-05	MGST1	microsomal glutathione S-transferase 1
204956_at	2.04	0.00295	MTAP	methylthioadenosine phosphorylase
218663_at	2.04	0.000298	NCAPG	non-SMC condensin I complex subunit G
211080_s_at	2.04	0.000108	NEK2	NIMA-related kinase 2
1558292_s_at	2.04	0.001299	PIGW	phosphatidylinositol glycan anchor biosynthesis class W
204886_at	2.04	0.000959	PLK4	polo-like kinase 4
230165_at	2.04	0.000261	SGOL2	shugoshin-like 2 (S. pombe)
201108_s_at	2.04	0.000993	THBS1	thrombospondin 1
205180_s_at	2.03	0.001572	ADAM8	ADAM metallopeptidase domain 8
232106_s_at	2.03	0.003686	CEP89	centrosomal protein 89kDa
214446_at	2.03	0.000178	ELL2	elongation factor, RNA polymerase II, 2
226099_at	2.03	6.9e-05	ELL2	elongation factor, RNA polymerase II, 2
201341_at	2.03	5e-06	ENC1	ectodermal-neural cortex 1 (with BTB domain)
1557129_a_at	2.03	0.002639	FAM111B	family with sequence similarity 111, member B
218726_at	2.03	0.000596	HJURP	Holliday junction recognition protein
228530_at	2.03	0.003418	MZT1	mitotic spindle organizing protein 1
243582_at	2.03	0.000273	SH3RF2	SH3 domain containing ring finger 2
209681_at	2.03	9.2e-05	SLC19A2	solute carrier family 19 (thiamine transporter), member 2
204240_s_at	2.03	0.000242	SMC2	structural maintenance of chromosomes 2
225655_at	2.03	0.001042	UHRF1	ubiquitin-like with PHD and ring finger domains 1
239680_at	2.03	0.007438	WDR76	WD repeat domain 76
1560821_at	2.02	0.000848	ARHGAP22	Rho GTPase activating protein 22
226914_at	2.02	3.7e-05	ARPC5L	actin related protein 2/3 complex subunit 5-like
219558_at	2.02	0.002059	ATP13A3	ATPase type 13A3
238383_at	2.02	0.001392	C6orf58	chromosome 6 open reading frame 58
221436_s_at	2.02	0.000655	CDCA3	cell division cycle associated 3
218252_at	2.02	0.000196	CKAP2	cytoskeleton associated protein 2
204768_s_at	2.02	0.000943	FEN1	flap structure-specific endonuclease 1
205798_at	2.02	0.000372	IL7R	interleukin 7 receptor
218355_at	2.02	0.000161	KIF4A	kinesin family member 4A
236824_at	2.02	0.001425	TMEM132B	transmembrane protein 132B
239331_at	2.02	0.043132
239253_at	2.02	0.002458
201044_x_at	2.01	9.3e-05	DUSP1	dual specificity phosphatase 1
205696_s_at	2.01	0.004865	GFRA1	GDNF family receptor alpha 1
45633_at	2.01	0.0015	GINS3	GINS complex subunit 3 (Psf3 homolog)
215942_s_at	2.01	0.000154	GTSE1	G-2 and S-phase expressed 1
243529_at	2.01	9.9e-05	MARS2	methionyl-tRNA synthetase 2, mitochondrial
219588_s_at	2.01	0.001193	NCAPG2	non-SMC condensin II complex subunit G2
220865_s_at	2.01	0.00036	PDSS1	prenyl (decaprenyl) diphosphate synthase, subunit 1
230466_s_at	2.01	0.00165	RASSF3	Ras association (RalGDS/AF-6) domain family member 3
233050_at	2.01	0.000397	SOGA3	SOGA family member 3
231775_at	2.01	2e-06	TNFRSF10A	tumor necrosis factor receptor superfamily, member 10a
229700_at	2.01	0.000528	ZNF738	zinc finger protein 738
202094_at	2	0.000442	BIRC5	baculoviral IAP repeat containing 5
227290_at	2	6.8e-05	CDYL2	chromodomain protein, Y-like 2
234023_s_at	2	0.005482	CENPJ	centromere protein J
1553768_a_at	2	4.4e-05	DCBLD1	discoidin, CUB and LCCL domain containing 1
208394_x_at	2	0.004292	ESM1	endothelial cell-specific molecule 1
229437_at	2	0.003069	MIR155HG	MIR155 host gene
223381_at	2	0.000402	NUF2	NUF2, NDC80 kinetochore complex component
228892_at	2	0.004398	SH3RF2	SH3 domain containing ring finger 2
209711_at	2	0.000289	SLC35D1	solute carrier family 35 (UDP-GlcA/UDP-GalNAc transporter), member D1
242787_at	2	0.000309
215509_s_at	1.99	0.001143	BUB1	BUB1 mitotic checkpoint serine/threonine kinase
223651_x_at	1.99	1.5e-05	CDC23	cell division cycle 23
203642_s_at	1.99	0.000428	COBLL1	cordon-bleu WH2 repeat protein like 1
202843_at	1.99	4.8e-05	DNAJB9	DnaJ (Hsp40) homolog, subfamily B, member 9
229435_at	1.99	0.000232	GLIS3	GLIS family zinc finger 3
206765_at	1.99	0.002458	KCNJ2	potassium channel, inwardly rectifying subfamily J, member 2
222900_at	1.99	3.8e-05	NRIP3	nuclear receptor interacting protein 3
214632_at	1.99	6.5e-05	NRP2	neuropilin 2
219412_at	1.99	0.001218	RAB38	RAB38, member RAS oncogene family
231817_at	1.99	0.001516	USP53	ubiquitin specific peptidase 53
218647_s_at	1.99	0.000104	YRDC	yrdC N(6)-threonylcarbamoyltransferase domain containing
229551_x_at	1.99	0.00099	ZNF367	zinc finger protein 367
1559433_at	1.98	0.001212	APCDD1L-AS1	APCDD1L antisense RNA 1 (head to head)
204492_at	1.98	0.004534	ARHGAP11A	Rho GTPase activating protein 11A
1554020_at	1.98	0.001899	BICD1	bicaudal D homolog 1 (Drosophila)
206429_at	1.98	0.000963	F2RL1	coagulation factor II (thrombin) receptor-like 1
236835_at	1.98	0.006777	FUT8-AS1	FUT8 antisense RNA 1
222037_at	1.98	0.000717	MCM4	minichromosome maintenance complex component 4
229649_at	1.98	0.000695	NRXN3	neurexin 3
206099_at	1.98	0.00722	PRKCH	protein kinase C, eta
219037_at	1.98	4.1e-05	RRP15	ribosomal RNA processing 15 homolog
204642_at	1.98	0.006617	S1PR1	sphingosine-1-phosphate receptor 1
202897_at	1.98	0.001543	SIRPA	signal-regulatory protein alpha
203123_s_at	1.98	0.000859	SLC11A2	solute carrier family 11 (proton-coupled divalent metal ion transporter), member 2
238967_at	1.98	0.007985
235548_at	1.97	4.1e-05	APCDD1L	adenomatosis polyposis coli down-regulated 1-like
205733_at	1.97	0.00014	BLM	Bloom syndrome, RecQ helicase-like
226287_at	1.97	5e-06	CCDC34	coiled-coil domain containing 34
201763_s_at	1.97	9.3e-05	DAXX	death-domain associated protein
211212_s_at	1.97	0.000864	ORC5	origin recognition complex subunit 5
204024_at	1.97	0.006071	OSGIN2	oxidative stress induced growth inhibitor family member 2
203137_at	1.97	1.4e-05	WTAP	Wilms tumor 1 associated protein
238692_at	1.96	0.010366	BTBD11	BTB (POZ) domain containing 11
228323_at	1.96	0.005323	CASC5	cancer susceptibility candidate 5
228868_x_at	1.96	0.000845	CDT1	chromatin licensing and DNA replication factor 1
225361_x_at	1.96	0.000203	FAM122B	family with sequence similarity 122B
1554930_a_at	1.96	7.5e-05	FUT8	fucosyltransferase 8 (alpha (1,6) fucosyltransferase)
219557_s_at	1.96	1.2e-05	NRIP3	nuclear receptor interacting protein 3
220060_s_at	1.96	0.000158	PARPBP	PARP1 binding protein
205053_at	1.96	0.000392	PRIM1	primase, DNA, polypeptide 1 (49kDa)
215708_s_at	1.96	7.7e-05	PRIM2	primase, DNA, polypeptide 2 (58kDa)
204146_at	1.96	0.00074	RAD51AP1	RAD51 associated protein 1
219869_s_at	1.96	0.000127	SLC39A8	solute carrier family 39 (zinc transporter), member 8
226814_at	1.95	0.001767	ADAMTS9	ADAM metallopeptidase with thrombospondin type 1 motif 9
219973_at	1.95	2.9e-05	ARSJ	arylsulfatase family, member J
218904_s_at	1.95	0.000626	C9orf40	chromosome 9 open reading frame 40
223307_at	1.95	0.000734	CDCA3	cell division cycle associated 3
1557756_a_at	1.95	0.00035	CEP128	centrosomal protein 128kDa
1555355_a_at	1.95	0.000195	ETS1	v-ets avian erythroblastosis virus E26 oncogene homolog 1
211767_at	1.95	0.00034	GINS4	GINS complex subunit 4 (Sld5 homolog)
215966_x_at	1.95	0.007521	GK3P	glycerol kinase 3 pseudogene
1561633_at	1.95	0.001155	HMGA2	high mobility group AT-hook 2
207624_s_at	1.95	3.1e-05	RPGR	retinitis pigmentosa GTPase regulator
203339_at	1.95	7e-06	SLC25A12	solute carrier family 25 (aspartate/glutamate carrier), member 12
203856_at	1.95	0.000311	VRK1	vaccinia related kinase 1
209464_at	1.94	0.000805	AURKB	aurora kinase B
211725_s_at	1.94	3.2e-05	BID	BH3 interacting domain death agonist
244115_at	1.94	0.000243	FAM126A	family with sequence similarity 126, member A
208937_s_at	1.94	9e-05	ID1	inhibitor of DNA binding 1, dominant negative helix-loop-helix protein
209653_at	1.94	2.7e-05	KPNA4	karyopherin alpha 4 (importin alpha 3)
214155_s_at	1.94	0.000138	LARP4	La ribonucleoprotein domain family, member 4
201862_s_at	1.94	0.000389	LRRFIP1	leucine rich repeat (in FLII) interacting protein 1
219334_s_at	1.94	4.2e-05	NABP1	nucleic acid binding protein 1
211564_s_at	1.94	0.000291	PDLIM4	PDZ and LIM domain 4
1555004_a_at	1.94	0.005876	RBL1	retinoblastoma-like 1
226179_at	1.94	4e-05	SLC25A37	solute carrier family 25 (mitochondrial iron transporter), member 37
201663_s_at	1.94	0.000462	SMC4	structural maintenance of chromosomes 4
206055_s_at	1.94	6.8e-05	SNRPA1	small nuclear ribonucleoprotein polypeptide A'
219257_s_at	1.94	9.8e-05	SPHK1	sphingosine kinase 1
223274_at	1.94	0.0004	TCF19	transcription factor 19
209053_s_at	1.94	0.000244	WHSC1	Wolf-Hirschhorn syndrome candidate 1
1554445_at	1.94	0.002485	ZNF85	zinc finger protein 85
1558706_a_at	1.93	6.5e-05	ATOH8	atonal bHLH transcription factor 8
214426_x_at	1.93	0.000409	CHAF1A	chromatin assembly factor 1, subunit A (p150)
205518_s_at	1.93	0.003385	CMAHP	cytidine monophospho-N-acetylneuraminic acid hydroxylase, pseudogene
1560019_at	1.93	1.6e-05	DLGAP1-AS2	DLGAP1 antisense RNA 2
228303_at	1.93	5.3e-05	GALNT6	polypeptide N-acetylgalactosaminyltransferase 6
236140_at	1.93	0.000379	GCLM	glutamate-cysteine ligase, modifier subunit
225023_at	1.93	5.5e-05	GOPC	golgi-associated PDZ and coiled-coil motif containing
215498_s_at	1.93	0.000702	MAP2K3	mitogen-activated protein kinase kinase 3
210793_s_at	1.93	0.000527	NUP98	nucleoporin 98kDa
205909_at	1.93	0.00214	POLE2	polymerase (DNA directed), epsilon 2, accessory subunit
207177_at	1.93	0.001513	PTGFR	prostaglandin F receptor (FP)
205174_s_at	1.93	0.000525	QPCT	glutaminyl-peptide cyclotransferase
223417_at	1.93	0.010953	RAD18	RAD18 E3 ubiquitin protein ligase
243894_at	1.93	0.007769	SLC41A2	solute carrier family 41 (magnesium transporter), member 2
205217_at	1.93	0.002955	TIMM8A	translocase of inner mitochondrial membrane 8 homolog A (yeast)
215411_s_at	1.93	0.000187	TRAF3IP2	TRAF3 interacting protein 2
222606_at	1.93	3.8e-05	ZWILCH	zwilch kinetochore protein
222946_s_at	1.92	0.0007	AUNIP	aurora kinase A and ninein interacting protein
217010_s_at	1.92	0.000433	CDC25C	cell division cycle 25C
52285_f_at	1.92	0.000239	CEP76	centrosomal protein 76kDa
238508_at	1.92	0.00478	DBF4B	DBF4 zinc finger B
205061_s_at	1.92	7.6e-05	EXOSC9	exosome component 9
219956_at	1.92	0.002883	GALNT6	polypeptide N-acetylgalactosaminyltransferase 6
209806_at	1.92	0.000275	HIST1H2BK	histone cluster 1, H2bk
229400_at	1.92	0.000939	HOXD10	homeobox D10
202069_s_at	1.92	3e-05	IDH3A	isocitrate dehydrogenase 3 (NAD+) alpha
208885_at	1.92	0.002176	LCP1	lymphocyte cytosolic protein 1 (L-plastin)
212141_at	1.92	0.000168	MCM4	minichromosome maintenance complex component 4
234944_s_at	1.92	0.001228	MTFR2	mitochondrial fission regulator 2
218009_s_at	1.92	0.000152	PRC1	protein regulator of cytokinesis 1
230820_at	1.92	0.000371	SMURF2	SMAD specific E3 ubiquitin protein ligase 2
223229_at	1.92	0.000101	UBE2T	ubiquitin conjugating enzyme E2T
202076_at	1.91	6e-06	BIRC2	baculoviral IAP repeat containing 2
1554271_a_at	1.91	0.000401	CENPL	centromere protein L
204244_s_at	1.91	0.000337	DBF4	DBF4 zinc finger
220198_s_at	1.91	0.001379	EIF5A2	eukaryotic translation initiation factor 5A2
234986_at	1.91	0.002179	GCLM	glutamate-cysteine ligase, modifier subunit
206364_at	1.91	0.000549	KIF14	kinesin family member 14
202904_s_at	1.91	0.002444	LSM5	LSM5 homolog, U6 small nuclear RNA and mRNA degradation associated
211844_s_at	1.91	0.004261	NRP2	neuropilin 2
204023_at	1.91	0.000316	RFC4	replication factor C subunit 4
213734_at	1.91	0.000306	RFC5	replication factor C subunit 5
218979_at	1.91	0.000236	RMI1	RecQ mediated genome instability 1
210286_s_at	1.91	0.008893	SLC4A7	solute carrier family 4, sodium bicarbonate cotransporter, member 7
223749_at	1.9	0.000614	C1QTNF2	C1q and tumor necrosis factor related protein 2
219474_at	1.9	7.9e-05	C3orf52	chromosome 3 open reading frame 52
204826_at	1.9	0.003083	CCNF	cyclin F
226630_at	1.9	0.000223	MIS18BP1	MIS18 binding protein 1
227559_at	1.9	0.001016	NDUFAF4	NADH dehydrogenase (ubiquinone) complex I, assembly factor 4
205923_at	1.9	0.00015	RELN	reelin
228935_at	1.9	0.021812	SLC4A8	solute carrier family 4, sodium bicarbonate cotransporter, member 8
203775_at	1.9	1.4e-05	SLC25A13	solute carrier family 25 (aspartate/glutamate carrier), member 13
1552648_a_at	1.9	0.000347	TNFRSF10A	tumor necrosis factor receptor superfamily, member 10a
229566_at	1.9	0.000169	WFDC21P	WAP four-disulfide core domain 21, pseudogene
60474_at	1.89	0.00012	FERMT1	fermitin family member 1
225988_at	1.89	0.0001	HERC4	HECT and RLD domain containing E3 ubiquitin protein ligase 4
224469_s_at	1.89	0.000487	INF2	inverted formin, FH2 and WH2 domain containing
212407_at	1.89	0.000708	METTL13	methyltransferase like 13
231736_x_at	1.89	0.000111	MGST1	microsomal glutathione S-transferase 1
219582_at	1.89	0.001354	OGFRL1	opioid growth factor receptor-like 1
213599_at	1.89	0.000344	OIP5	Opa interacting protein 5
244811_at	1.89	0.000104	PHIP	pleckstrin homology domain interacting protein
202619_s_at	1.89	0.000121	PLOD2	procollagen-lysine, 2-oxoglutarate 5-dioxygenase 2
222077_s_at	1.89	0.00128	RACGAP1	Rac GTPase activating protein 1
219569_s_at	1.89	0.000313	SLC35G2	solute carrier family 35, member G2
227093_at	1.89	0.008529	USP36	ubiquitin specific peptidase 36
238007_at	1.89	0.000301	ZNF271P	zinc finger protein 271, pseudogene
235610_at	1.88	0.001741	ALKBH8	alkB homolog 8, tRNA methyltransferase
235266_at	1.88	0.000573	ATAD2	ATPase family, AAA domain containing 2
1554557_at	1.88	0.000755	ATP11B	ATPase, class VI, type 11B
204767_s_at	1.88	0.00073	FEN1	flap structure-specific endonuclease 1
208055_s_at	1.88	9e-06	HERC4	HECT and RLD domain containing E3 ubiquitin protein ligase 4
235367_at	1.88	0.000359	MYPN	myopalladin
222496_s_at	1.88	0.003483	RBM47	RNA binding motif protein 47
210001_s_at	1.88	0.000751	SOCS1	suppressor of cytokine signaling 1
218499_at	1.88	0.000234	STK26	serine/threonine protein kinase 26
223772_s_at	1.88	0.007051	TMEM87A	transmembrane protein 87A
228050_at	1.88	0.00018	UTP15	UTP15, U3 small nucleolar ribonucleoprotein, homolog (S. cerevisiae)
231810_at	1.87	0.000693	BRI3BP; THRIL	BRI3 binding protein; TNF and HNRNPL related immunoregulatory long non-coding RNA
213134_x_at	1.87	3.4e-05	BTG3	BTG family, member 3
1554195_a_at	1.87	0.000216	C5orf46	chromosome 5 open reading frame 46
1556200_a_at	1.87	0.004282	C10orf90	chromosome 10 open reading frame 90
235644_at	1.87	0.001362	CCDC138	coiled-coil domain containing 138
203213_at	1.87	0.001082	CDK1	cyclin-dependent kinase 1
209172_s_at	1.87	0.001224	CENPF	centromere protein F
232635_at	1.87	1.6e-05	CEP128	centrosomal protein 128kDa
203302_at	1.87	0.000682	DCK	deoxycytidine kinase
204774_at	1.87	0.000464	EVI2A	ecotropic viral integration site 2A
218719_s_at	1.87	0.000696	GINS3	GINS complex subunit 3 (Psf3 homolog)
1569290_s_at	1.87	0.005453	GRIA3	glutamate receptor, ionotropic, AMPA 3
212660_at	1.87	0.000101	JADE2	jade family PHD finger 2
232298_at	1.87	0.000876	MBNL1-AS1	MBNL1 antisense RNA 1
212405_s_at	1.87	0.000175	METTL13	methyltransferase like 13
238025_at	1.87	0.000214	MLKL	mixed lineage kinase domain-like
203879_at	1.87	5.1e-05	PIK3CD	phosphatidylinositol-4,5-bisphosphate 3-kinase, catalytic subunit delta
1554080_at	1.87	0.000367	RQCD1	RCD1 required for cell differentiation1 homolog (S. pombe)
209567_at	1.87	0.00055	RRS1	ribosome biogenesis regulator homolog
235425_at	1.87	0.002524	SGOL2	shugoshin-like 2 (S. pombe)
210135_s_at	1.87	0.000217	SHOX2	short stature homeobox 2
201292_at	1.87	0.000122	TOP2A	topoisomerase (DNA) II alpha
205173_x_at	1.86	3.1e-05	CD58	CD58 molecule
209939_x_at	1.86	5.9e-05	CFLAR	CASP8 and FADD like apoptosis regulator
230766_at	1.86	0.04371	GART	phosphoribosylglycinamide formyltransferase, phosphoribosylglycinamide synthetase, phosphoribosylaminoimidazole synthetase
230163_at	1.86	0.001119	GFRA1	GDNF family receptor alpha 1
214290_s_at	1.86	0.001456	HIST2H2AA3; HIST2H2AA4	histone cluster 2, H2aa3; histone cluster 2, H2aa4
205193_at	1.86	5e-06	MAFF	v-maf avian musculoaponeurotic fibrosarcoma oncogene homolog F
211139_s_at	1.86	0.000547	NAB1	NGFI-A binding protein 1
218294_s_at	1.86	0.001167	NUP50	nucleoporin 50kDa
231808_at	1.86	0.000237	OIP5-AS1	OIP5 antisense RNA 1
239218_at	1.86	8.1e-05	PDE1C	phosphodiesterase 1C, calmodulin-dependent 70kDa
219511_s_at	1.86	0.00028	SNCAIP	synuclein alpha interacting protein
204649_at	1.86	0.00015	TROAP	trophinin associated protein
241720_at	1.86	0.000177	ZNF326	zinc finger protein 326
230333_at	1.86	0.006084
223361_at	1.85	3e-06	ABRACL	ABRA C-terminal like
224461_s_at	1.85	4.9e-05	AIFM2	apoptosis-inducing factor, mitochondrion-associated, 2
242753_x_at	1.85	0.002747	AP1AR	adaptor-related protein complex 1 associated regulatory protein
204126_s_at	1.85	9e-05	CDC45	cell division cycle 45
38158_at	1.85	0.000289	ESPL1	extra spindle pole bodies like 1, separase
240891_at	1.85	4.7e-05	FSTL1; LOC105374067	follistatin like 1; uncharacterized LOC105374067
243061_at	1.85	0.002101	LINC01551	long intergenic non-protein coding RNA 1551
226206_at	1.85	0.000361	MAFK	v-maf avian musculoaponeurotic fibrosarcoma oncogene homolog K
222872_x_at	1.85	6.5e-05	NABP1	nucleic acid binding protein 1
1559064_at	1.85	0.002178	NUP153	nucleoporin 153kDa
201896_s_at	1.85	0.000384	PSRC1	proline/serine-rich coiled-coil 1
219494_at	1.85	0.000333	RAD54B	RAD54 homolog B (S. cerevisiae)
229061_s_at	1.85	0.001292	SLC25A13	solute carrier family 25 (aspartate/glutamate carrier), member 13
202751_at	1.85	0.035738	TFIP11	tuftelin interacting protein 11
219258_at	1.85	0.000385	TIPIN	TIMELESS interacting protein
218834_s_at	1.85	0.0001	TMEM132A	transmembrane protein 132A
203671_at	1.85	0.000155	TPMT	thiopurine S-methyltransferase
233970_s_at	1.85	0.001167	TRMT6	tRNA methyltransferase 6
209406_at	1.84	0.000469	BAG2	BCL2-associated athanogene 2
238015_at	1.84	0.000217	C4orf46	chromosome 4 open reading frame 46
201016_at	1.84	0.000642	EIF1AX	eukaryotic translation initiation factor 1A, X-linked
218350_s_at	1.84	0.001133	GMNN	geminin, DNA replication inhibitor
227350_at	1.84	0.001751	HELLS	helicase, lymphoid-specific
219631_at	1.84	0.000185	LRP12	LDL receptor related protein 12
208795_s_at	1.84	0.000768	MCM7	minichromosome maintenance complex component 7
228846_at	1.84	0.002949	MXD1	MAX dimerization protein 1
225578_at	1.84	0.000136	MZT1	mitotic spindle organizing protein 1
212619_at	1.84	0.00605	NEMP1	nuclear envelope integral membrane protein 1
212112_s_at	1.84	0.000116	STX12	syntaxin 12
230127_at	1.84	0.009103
206003_at	1.83	0.000318	CEP135	centrosomal protein 135kDa
1569183_a_at	1.83	0.007276	CHM	choroideremia (Rab escort protein 1)
201897_s_at	1.83	0.000214	CKS1B	CDC28 protein kinase regulatory subunit 1B
226858_at	1.83	1.3e-05	CSNK1E; LOC400927-CSNK1E	casein kinase 1, epsilon; LOC400927-CSNK1E readthrough
214724_at	1.83	0.000965	DIXDC1	DIX domain containing 1
204817_at	1.83	0.000213	ESPL1	extra spindle pole bodies like 1, separase
215719_x_at	1.83	9.9e-05	FAS	Fas cell surface death receptor
226887_at	1.83	1.6e-05	HSPA14	heat shock 70kDa protein 14
236641_at	1.83	0.000219	KIF14	kinesin family member 14
233085_s_at	1.83	0.00024	NABP1	nucleic acid binding protein 1
219031_s_at	1.83	0.000524	NIP7	NIP7, nucleolar pre-rRNA processing protein
228699_at	1.83	0.014876	NRP2	neuropilin 2
214175_x_at	1.83	3.8e-05	PDLIM4	PDZ and LIM domain 4
207388_s_at	1.83	0.000291	PTGES	prostaglandin E synthase
228708_at	1.83	9.1e-05	RAB27B	RAB27B, member RAS oncogene family
218564_at	1.83	0.000652	RFWD3	ring finger and WD repeat domain 3
205443_at	1.83	3e-05	SNAPC1	small nuclear RNA activating complex polypeptide 1
222642_s_at	1.83	5e-06	TMEM33	transmembrane protein 33
226284_at	1.83	6e-05	ZBTB2	zinc finger and BTB domain containing 2
203976_s_at	1.82	4.1e-05	CHAF1A	chromatin assembly factor 1, subunit A (p150)
226847_at	1.82	0.002505	FST	follistatin
202748_at	1.82	0.000571	GBP2	guanylate binding protein 2, interferon-inducible
218461_at	1.82	0.000476	GPN3	GPN-loop GTPase 3
232397_at	1.82	0.010578	LOC101927482	uncharacterized LOC101927482
222036_s_at	1.82	0.000664	MCM4	minichromosome maintenance complex component 4
224918_x_at	1.82	8.1e-05	MGST1	microsomal glutathione S-transferase 1
244828_x_at	1.82	0.000147	NAF1	nuclear assembly factor 1 ribonucleoprotein
203708_at	1.82	8.4e-05	PDE4B	phosphodiesterase 4B, cAMP-specific
223403_s_at	1.82	5e-06	POLR1B	polymerase (RNA) I polypeptide B
229750_at	1.82	0.000539	POU2F2	POU class 2 homeobox 2
225871_at	1.82	0.000476	STEAP2	STEAP family member 2, metalloreductase
202819_s_at	1.82	0.001436	TCEB3	transcription elongation factor B (SIII), polypeptide 3 (110kDa, elongin A)
202633_at	1.82	0.001895	TOPBP1	topoisomerase (DNA) II binding protein 1
204694_at	1.81	0.000665	AFP	alpha-fetoprotein
222870_s_at	1.81	2e-06	B3GNT2	UDP-GlcNAc:betaGal beta-1,3-N-acetylglucosaminyltransferase 2
205264_at	1.81	0.000783	CD3EAP	CD3e molecule, epsilon associated protein
223513_at	1.81	0.000579	CENPJ	centromere protein J
229305_at	1.81	0.010467	CENPU	centromere protein U
209100_at	1.81	1e-05	IFRD2	interferon-related developmental regulator 2
226003_at	1.81	2.5e-05	KIF21A	kinesin family member 21A
220200_s_at	1.81	0.000462	KMT5A	lysine (K)-specific methyltransferase 5A
218016_s_at	1.81	0.000172	LOC101060521; POLR3E	DNA-directed RNA polymerase III subunit RPC5; polymerase (RNA) III (DNA directed) polypeptide E (80kD)
215499_at	1.81	0.00123	MAP2K3	mitogen-activated protein kinase kinase 3
206468_s_at	1.81	0.000276	METTL13	methyltransferase like 13
91816_f_at	1.81	0.000609	MEX3D	mex-3 RNA binding family member D
219363_s_at	1.81	0.000345	MTERF3	mitochondrial transcription termination factor 3
203347_s_at	1.81	0.002209	MTF2	metal response element binding transcription factor 2
212448_at	1.81	0.000193	NEDD4L	neural precursor cell expressed, developmentally down-regulated 4-like, E3 ubiquitin protein ligase
223984_s_at	1.81	0.000825	NUP58	nucleoporin 58kDa
1553690_at	1.81	0.004629	SGOL1	shugoshin-like 1 (S. pombe)
223774_at	1.81	0.000222	SNHG12	small nucleolar RNA host gene 12
224407_s_at	1.81	0.000466	STK26	serine/threonine protein kinase 26
203432_at	1.81	0.000204	TMPO	thymopoietin
227578_at	1.81	0.015422	TMPO-AS1	TMPO antisense RNA 1
228859_at	1.81	0.010031	ZGRF1	zinc finger, GRF-type containing 1
226579_at	1.81	1.3e-05
230082_at	1.81	0.007043
226997_at	1.8	0.000182	ADAMTS12	ADAM metallopeptidase with thrombospondin type 1 motif 12
202888_s_at	1.8	3.7e-05	ANPEP	alanyl (membrane) aminopeptidase
1553652_a_at	1.8	0.013324	C18orf54	chromosome 18 open reading frame 54
235228_at	1.8	0.001495	CCDC85A	coiled-coil domain containing 85A
200951_s_at	1.8	0.002277	CCND2	cyclin D2
229091_s_at	1.8	0.01094	CCNJ	cyclin J
232065_x_at	1.8	0.001788	CENPL	centromere protein L
232596_at	1.8	0.000777	DIAPH3	diaphanous-related formin 3
1553928_at	1.8	0.000549	ELMOD2	ELMO/CED-12 domain containing 2
204780_s_at	1.8	0.000144	FAS	Fas cell surface death receptor
228597_at	1.8	2.8e-05	MIS18A	MIS18 kinetochore protein A
212949_at	1.8	0.000922	NCAPH	non-SMC condensin I complex subunit H
206343_s_at	1.8	0.001233	NRG1	neuregulin 1
219093_at	1.8	0.000327	PID1	phosphotyrosine interaction domain containing 1
204802_at	1.8	0.000204	RRAD	Ras-related associated with diabetes
232020_at	1.8	0.002279	SMURF2	SMAD specific E3 ubiquitin protein ligase 2
215011_at	1.8	0.010493	SNHG3	small nucleolar RNA host gene 3
228990_at	1.8	0.001577	SNHG12	small nucleolar RNA host gene 12
225033_at	1.8	0.00158	ST3GAL1	ST3 beta-galactoside alpha-2,3-sialyltransferase 1
236377_at	1.8	0.001681	TMEM132D	transmembrane protein 132D
220987_s_at	1.79	8e-06	AKIP1; NUAK2	A kinase (PRKA) interacting protein 1; NUAK family, SNF1-like kinase, 2
208080_at	1.79	0.020249	AURKA	aurora kinase A
204032_at	1.79	0.000312	BCAR3	breast cancer anti-estrogen resistance 3
214727_at	1.79	6.6e-05	BRCA2	breast cancer 2, early onset
236532_at	1.79	0.000999	C11orf87	chromosome 11 open reading frame 87
1555971_s_at	1.79	0.000391	FBXO28	F-box protein 28
1552721_a_at	1.79	0.000874	FGF1	fibroblast growth factor 1 (acidic)
227405_s_at	1.79	0.0015	FZD8	frizzled class receptor 8
214430_at	1.79	0.000472	GLA	galactosidase, alpha
214085_x_at	1.79	0.00047	GLIPR1	GLI pathogenesis-related 1
224634_at	1.79	2.3e-05	GPATCH4	G-patch domain containing 4
227835_at	1.79	8.3e-05	LOC389831	uncharacterized LOC389831
231065_at	1.79	0.002017	PDE6D	phosphodiesterase 6D, cGMP-specific, rod, delta
215722_s_at	1.79	0.000193	SNRPA1	small nuclear ribonucleoprotein polypeptide A'
227607_at	1.79	1e-05	STAMBPL1	STAM binding protein-like 1
1553654_at	1.79	0.01119	SYT14	synaptotagmin XIV
201107_s_at	1.79	0.004991	THBS1	thrombospondin 1
204807_at	1.79	0.00065	TMEM5	transmembrane protein 5
228737_at	1.79	0.000915	TOX2	TOX high mobility group box family member 2
219274_at	1.79	0.013913	TSPAN12	tetraspanin 12
221326_s_at	1.79	0.002371	TUBD1	tubulin, delta 1
228043_at	1.79	0.003062	UTP15	UTP15, U3 small nucleolar ribonucleoprotein, homolog (S. cerevisiae)
223586_at	1.78	4.8e-05	ARNTL2	aryl hydrocarbon receptor nuclear translocator-like 2
215493_x_at	1.78	0.000284	BTN2A1	butyrophilin, subfamily 2, member A1
203755_at	1.78	0.000972	BUB1B	BUB1 mitotic checkpoint serine/threonine kinase B
228378_at	1.78	6.2e-05	C12orf29	chromosome 12 open reading frame 29
203951_at	1.78	0.000693	CNN1	calponin 1, basic, smooth muscle
218610_s_at	1.78	6e-06	CPPED1	calcineurin-like phosphoesterase domain containing 1
236314_at	1.78	0.016517	EPM2AIP1	EPM2A (laforin) interacting protein 1
204781_s_at	1.78	0.001577	FAS	Fas cell surface death receptor
222693_at	1.78	0.001832	FNDC3B	fibronectin type III domain containing 3B
236856_x_at	1.78	0.000736	LOC105371220	uncharacterized LOC105371220
231984_at	1.78	3.3e-05	MTAP	methylthioadenosine phosphorylase
217299_s_at	1.78	0.000106	NBN	nibrin
214794_at	1.78	0.001159	PA2G4	proliferation-associated 2G4
227474_at	1.78	0.000363	PAX8-AS1	PAX8 antisense RNA 1
204879_at	1.78	2e-06	PDPN	podoplanin
219178_at	1.78	3e-05	QTRTD1	queuine tRNA-ribosyltransferase domain containing 1
216977_x_at	1.78	4.74e-07	SNRPA1	small nuclear ribonucleoprotein polypeptide A'
238858_at	1.78	0.012313	TIFA	TRAF-interacting protein with forkhead-associated domain
238497_at	1.78	0.003689	TMEM136	transmembrane protein 136
208119_s_at	1.78	0.000286	ZNF93	zinc finger protein 93
226915_s_at	1.77	2e-06	ARPC5L	actin related protein 2/3 complex subunit 5-like
225612_s_at	1.77	0.00024	B3GNT5	UDP-GlcNAc:betaGal beta-1,3-N-acetylglucosaminyltransferase 5
205548_s_at	1.77	0.000153	BTG3	BTG family, member 3
201457_x_at	1.77	0.000425	BUB3	BUB3 mitotic checkpoint protein
1552612_at	1.77	0.000804	CDC42SE2	CDC42 small effector 2
201323_at	1.77	2.6e-05	EBNA1BP2	EBNA1 binding protein 2
204926_at	1.77	0.006358	INHBA	inhibin beta A
205902_at	1.77	0.005843	KCNN3	potassium channel, calcium activated intermediate/small conductance subfamily N alpha, member 3
244623_at	1.77	0.004363	KCNQ5	potassium channel, voltage gated KQT-like subfamily Q, member 5
228762_at	1.77	3e-06	LFNG	LFNG O-fucosylpeptide 3-beta-N-acetylglucosaminyltransferase
204330_s_at	1.77	0.000297	MRPS12	mitochondrial ribosomal protein S12
218039_at	1.77	0.002573	NUSAP1	nucleolar and spindle associated protein 1
218000_s_at	1.77	0.000705	PHLDA1	pleckstrin homology-like domain, family A, member 1
224200_s_at	1.77	0.004159	RAD18	RAD18 E3 ubiquitin protein ligase
203578_s_at	1.77	9.4e-05	SLC7A6	solute carrier family 7 (amino acid transporter light chain, y+L system), member 6
210053_at	1.77	0.001104	TAF5	TAF5 RNA polymerase II, TATA box binding protein (TBP)-associated factor, 100kDa
204407_at	1.77	0.001857	TTF2	transcription termination factor, RNA polymerase II
236665_at	1.76	0.003131	CCDC18	coiled-coil domain containing 18
226661_at	1.76	0.000585	CDCA2	cell division cycle associated 2
207590_s_at	1.76	0.000282	CENPI	centromere protein I
216870_x_at	1.76	0.001209	DLEU2	deleted in lymphocytic leukemia 2 (non-protein coding)
220926_s_at	1.76	0.00111	EDEM3	ER degradation enhancer, mannosidase alpha-like 3
235296_at	1.76	0.00119	EIF5A2	eukaryotic translation initiation factor 5A2
218796_at	1.76	0.001148	FERMT1	fermitin family member 1
221521_s_at	1.76	0.000127	GINS2	GINS complex subunit 2 (Psf2 homolog)
208579_x_at	1.76	1.5e-05	H2BFS; HIST1H2BK; LOC102724334	H2B histone family, member S (pseudogene); histone cluster 1, H2bk; histone H2B type F-S-like
209408_at	1.76	0.000449	KIF2C	kinesin family member 2C
228564_at	1.76	8e-06	LINC01116	long intergenic non-protein coding RNA 1116
205282_at	1.76	0.000666	LRP8	LDL receptor related protein 8
201555_at	1.76	0.000406	MCM3	minichromosome maintenance complex component 3
210983_s_at	1.76	9.3e-05	MCM7	minichromosome maintenance complex component 7
205395_s_at	1.76	0.000559	MRE11A	MRE11 homolog A, double strand break repair nuclease
214011_s_at	1.76	0.000124	NOP16	NOP16 nucleolar protein
205085_at	1.76	0.004263	ORC1	origin recognition complex subunit 1
217997_at	1.76	5.1e-05	PHLDA1	pleckstrin homology-like domain, family A, member 1
220955_x_at	1.76	0.000415	RAB23	RAB23, member RAS oncogene family
229544_at	1.76	0.000559	RPL14	ribosomal protein L14
211576_s_at	1.76	0.001467	SLC19A1	solute carrier family 19 (folate transporter), member 1
222735_at	1.76	0.000313	TMEM38B	transmembrane protein 38B
204728_s_at	1.76	3.5e-05	WDHD1	WD repeat and HMG-box DNA binding protein 1
210285_x_at	1.76	0.000101	WTAP	Wilms tumor 1 associated protein
243711_at	1.76	4e-06
209186_at	1.75	9.2e-05	ATP2A2	ATPase, Ca++ transporting, cardiac muscle, slow twitch 2
219177_at	1.75	0.000268	BRIX1	BRX1, biogenesis of ribosomes
219886_at	1.75	0.000145	CEP97	centrosomal protein 97kDa
235918_x_at	1.75	0.001108	CEP97	centrosomal protein 97kDa
238821_at	1.75	0.009062	CSTF2	cleavage stimulation factor, 3' pre-RNA, subunit 2
202532_s_at	1.75	0.002366	DHFR	dihydrofolate reductase
211742_s_at	1.75	0.000239	EVI2B	ecotropic viral integration site 2B
211713_x_at	1.75	0.005404	KIAA0101	KIAA0101
227391_x_at	1.75	0.000343	LRRFIP1	leucine rich repeat (in FLII) interacting protein 1
226826_at	1.75	0.000351	LSM11	LSM11, U7 small nuclear RNA associated
212185_x_at	1.75	1.66e-07	MT2A	metallothionein 2A
213682_at	1.75	0.00038	NUP50	nucleoporin 50kDa
200790_at	1.75	5.8e-05	ODC1	ornithine decarboxylase 1
214130_s_at	1.75	0.001306	PDE4DIP	phosphodiesterase 4D interacting protein
242905_at	1.75	0.000439	PNO1	partner of NOB1 homolog
244563_at	1.75	0.000776	QSER1	glutamine and serine rich 1
209712_at	1.75	0.000612	SLC35D1	solute carrier family 35 (UDP-GlcA/UDP-GalNAc transporter), member D1
222989_s_at	1.75	0.000128	UBQLN1	ubiquilin 1
220770_s_at	1.75	0.00017	ZBED8	zinc finger, BED-type containing 8
1554835_a_at	1.74	0.005234	B3GNT5	UDP-GlcNAc:betaGal beta-1,3-N-acetylglucosaminyltransferase 5
32088_at	1.74	0.001117	BLZF1	basic leucine zipper nuclear factor 1
1554314_at	1.74	0.020627	C6orf141	chromosome 6 open reading frame 141
232362_at	1.74	0.018562	CCDC18	coiled-coil domain containing 18
1552613_s_at	1.74	0.00799	CDC42SE2	CDC42 small effector 2
207828_s_at	1.74	0.000405	CENPF	centromere protein F
225485_at	1.74	0.001869	CEP41	centrosomal protein 41kDa
225970_at	1.74	0.001772	DDHD1	DDHD domain containing 1
220153_at	1.74	0.000412	ENTPD7	ectonucleoside triphosphate diphosphohydrolase 7
242907_at	1.74	0.002581	GBP2	guanylate binding protein 2, interferon-inducible
218239_s_at	1.74	0.001189	GTPBP4	GTP binding protein 4
203138_at	1.74	6.5e-05	HAT1	histone acetyltransferase 1
218280_x_at	1.74	0.001734	HIST2H2AA3; HIST2H2AA4	histone cluster 2, H2aa3; histone cluster 2, H2aa4
207373_at	1.74	0.000337	HOXD10	homeobox D10
211953_s_at	1.74	0.000684	IPO5	importin 5
201389_at	1.74	0.000164	ITGA5	integrin alpha 5
227230_s_at	1.74	0.000112	KIAA1211	KIAA1211
228937_at	1.74	0.000142	LACC1	laccase (multicopper oxidoreductase) domain containing 1
221536_s_at	1.74	0.001027	LSG1	large 60S subunit nuclear export GTPase 1
233803_s_at	1.74	1.4e-05	MYBBP1A	MYB binding protein (P160) 1a
205893_at	1.74	0.001551	NLGN1	neuroligin 1
223096_at	1.74	0.000286	NOP58	NOP58 ribonucleoprotein
222402_at	1.74	9.6e-05	POMP	proteasome maturation protein
225946_at	1.74	0.000399	RASSF8	Ras association (RalGDS/AF-6) domain family (N-terminal) member 8
201756_at	1.74	0.000457	RPA2	replication protein A2
1555680_a_at	1.74	0.001195	SMOX	spermine oxidase
214791_at	1.74	8.1e-05	SP140L	SP140 nuclear body protein-like
219620_x_at	1.74	0.002833	TOR4A	torsin family 4, member A
201760_s_at	1.74	7.9e-05	WSB2	WD repeat and SOCS box containing 2
206067_s_at	1.74	0.008179	WT1	Wilms tumor 1
218833_at	1.74	0.000973	ZAK	sterile alpha motif and leucine zipper containing kinase AZK
228366_at	1.74	0.000258
240277_at	1.74	0.006088
1568954_s_at	1.73	0.000775	C16orf72	chromosome 16 open reading frame 72
223301_s_at	1.73	0.000242	CCDC82	coiled-coil domain containing 82
228748_at	1.73	0.002026	CD59	CD59 molecule, complement regulatory protein
228910_at	1.73	0.000879	CD82	CD82 molecule
229415_at	1.73	2.8e-05	CYCS	cytochrome c, somatic
216038_x_at	1.73	0.00143	DAXX	death-domain associated protein
227916_x_at	1.73	0.000285	EXOSC3	exosome component 3
242560_at	1.73	0.000575	FANCD2	Fanconi anemia complementation group D2
216252_x_at	1.73	0.000375	FAS	Fas cell surface death receptor
204222_s_at	1.73	8e-06	GLIPR1	GLI pathogenesis-related 1
226136_at	1.73	0.000138	GLIPR1	GLI pathogenesis-related 1
226308_at	1.73	0.000453	HAUS8	HAUS augmin like complex subunit 8
214099_s_at	1.73	0.001528	LOC100996724; PDE4DIP	phosphodiesterase 4D interacting protein-like; phosphodiesterase 4D interacting protein
236312_at	1.73	0.012664	MAD2L1	MAD2 mitotic arrest deficient-like 1 (yeast)
219043_s_at	1.73	0.000201	PDCL3; PDCL3P4	phosducin like 3; phosducin-like 3 pseudogene 4
221898_at	1.73	8.3e-05	PDPN	podoplanin
217996_at	1.73	0.000209	PHLDA1	pleckstrin homology-like domain, family A, member 1
219510_at	1.73	0.00015	POLQ	polymerase (DNA directed), theta
219383_at	1.73	0.000924	PRR5L	proline rich 5 like
1552329_at	1.73	0.000119	RBBP6	retinoblastoma binding protein 6
231119_at	1.73	0.011305	RFC3	replication factor C subunit 3
204803_s_at	1.73	0.002335	RRAD	Ras-related associated with diabetes
217995_at	1.73	0.001355	SQRDL	sulfide quinone reductase-like (yeast)
209753_s_at	1.73	0.001043	TMPO	thymopoietin
209052_s_at	1.73	5.3e-05	WHSC1	Wolf-Hirschhorn syndrome candidate 1
219918_s_at	1.72	0.001282	ASPM	abnormal spindle microtubule assembly
202095_s_at	1.72	0.000609	BIRC5	baculoviral IAP repeat containing 5
220975_s_at	1.72	0.007329	C1QTNF1	C1q and tumor necrosis factor related protein 1
222781_s_at	1.72	0.000113	C9orf40	chromosome 9 open reading frame 40
210571_s_at	1.72	0.000366	CMAHP	cytidine monophospho-N-acetylneuraminic acid hydroxylase, pseudogene
219512_at	1.72	0.003849	DSN1	DSN1 homolog, MIS12 kinetochore complex component
235204_at	1.72	0.00023	ENTPD7	ectonucleoside triphosphate diphosphohydrolase 7
215136_s_at	1.72	0.000343	EXOSC8	exosome component 8
203358_s_at	1.72	0.016231	EZH2	enhancer of zeste 2 polycomb repressive complex 2 subunit
238018_at	1.72	0.0033	FAM150B	family with sequence similarity 150, member B
1557217_a_at	1.72	0.00843	FANCB	Fanconi anemia complementation group B
226142_at	1.72	0.000404	GLIPR1	GLI pathogenesis-related 1
223556_at	1.72	0.001218	HELLS	helicase, lymphoid-specific
204734_at	1.72	0.005892	KRT15	keratin 15, type I
212390_at	1.72	0.001363	LOC100996724; PDE4DIP	phosphodiesterase 4D interacting protein-like; phosphodiesterase 4D interacting protein
222490_at	1.72	0.000596	LOC101060521; POLR3E	DNA-directed RNA polymerase III subunit RPC5; polymerase (RNA) III (DNA directed) polypeptide E (80kD)
202906_s_at	1.72	7.3e-05	NBN	nibrin
234672_s_at	1.72	0.000126	NDC1	NDC1 transmembrane nucleoporin
1555351_s_at	1.72	0.00195	PPHLN1	periphilin 1
214257_s_at	1.72	5e-05	SEC22B	SEC22 homolog B, vesicle trafficking protein (gene/pseudogene)
222528_s_at	1.72	0.000889	SLC25A37	solute carrier family 25 (mitochondrial iron transporter), member 37
237817_at	1.72	0.002492	SSR3	signal sequence receptor, gamma (translocon-associated protein gamma)
213873_at	1.72	0.001866	ST3GAL6	ST3 beta-galactoside alpha-2,3-sialyltransferase 6
221987_s_at	1.72	0.000107	TSR1	TSR1, 20S rRNA accumulation, homolog (S. cerevisiae)
241972_at	1.72	2.1e-05	ZNF674-AS1	ZNF674 antisense RNA 1 (head to head)
236106_at	1.72	0.001894
228195_at	1.71	0.003269	C2orf88	chromosome 2 open reading frame 88
218399_s_at	1.71	6.8e-05	CDCA4	cell division cycle associated 4
228496_s_at	1.71	0.001466	CRIM1	cysteine rich transmembrane BMP regulator 1 (chordin-like)
203764_at	1.71	0.000364	DLGAP5	discs, large (Drosophila) homolog-associated protein 5
219002_at	1.71	1.1e-05	FASTKD1	FAST kinase domains 1
211762_s_at	1.71	0.000114	KPNA2	karyopherin alpha 2 (RAG cohort 1, importin alpha 1)
228360_at	1.71	0.000677	LYPD6B	LY6/PLAUR domain containing 6B
242260_at	1.71	0.00661	MATR3	matrin 3
1562713_a_at	1.71	0.000172	NETO1	neuropilin (NRP) and tolloid (TLL)-like 1
202900_s_at	1.71	8.3e-05	NUP88	nucleoporin 88kDa
238469_at	1.71	0.00888	OGFRL1	opioid growth factor receptor-like 1
212522_at	1.71	0.000313	PDE8A	phosphodiesterase 8A
212662_at	1.71	8.5e-05	PVR	poliovirus receptor
204204_at	1.71	0.002782	SLC31A2	solute carrier family 31 (copper transporter), member 2
219262_at	1.71	0.002857	SUV39H2	suppressor of variegation 3-9 homolog 2 (Drosophila)
204743_at	1.71	0.025964	TAGLN3	transgelin 3
222752_s_at	1.71	6.1e-05	TMEM206	transmembrane protein 206
203702_s_at	1.71	0.003501	TTLL4	tubulin tyrosine ligase-like family member 4
227621_at	1.71	0.002125	WTAP	Wilms tumor 1 associated protein
236503_at	1.71	0.010711
202666_s_at	1.7	0.002984	ACTL6A	actin-like 6A
202910_s_at	1.7	0.000297	ADGRE5	adhesion G protein-coupled receptor E5
201197_at	1.7	5.5e-05	AMD1	adenosylmethionine decarboxylase 1
223101_s_at	1.7	0.000124	ARPC5L	actin related protein 2/3 complex subunit 5-like
235864_at	1.7	0.027147	ATP6V1D	ATPase, H+ transporting, lysosomal 34kDa, V1 subunit D
227143_s_at	1.7	0.000143	BID	BH3 interacting domain death agonist
228695_at	1.7	0.009809	C8orf46	chromosome 8 open reading frame 46
209835_x_at	1.7	0.000363	CD44	CD44 molecule (Indian blood group)
205167_s_at	1.7	0.001519	CDC25C	cell division cycle 25C
209832_s_at	1.7	0.000569	CDT1	chromatin licensing and DNA replication factor 1
204962_s_at	1.7	2.6e-05	CENPA	centromere protein A
210563_x_at	1.7	0.000174	CFLAR	CASP8 and FADD like apoptosis regulator
203975_s_at	1.7	0.002425	CHAF1A	chromatin assembly factor 1, subunit A (p150)
203806_s_at	1.7	0.002045	FANCA	Fanconi anemia complementation group A
226711_at	1.7	0.000265	FOXN2	forkhead box N2
200748_s_at	1.7	0.00011	FTH1	ferritin, heavy polypeptide 1
218238_at	1.7	0.000215	GTPBP4	GTP binding protein 4
204315_s_at	1.7	0.000257	GTSE1	G-2 and S-phase expressed 1
236249_at	1.7	8.1e-05	IKBIP	IKBKB interacting protein
204679_at	1.7	0.001612	KCNK1	potassium channel, two pore domain subfamily K, member 1
211519_s_at	1.7	0.001228	KIF2C	kinesin family member 2C
210477_x_at	1.7	0.002533	MAPK8	mitogen-activated protein kinase 8
46167_at	1.7	0.000501	MROH7-TTC4; TTC4	MROH7-TTC4 readthrough (NMD candidate); tetratricopeptide repeat domain 4
218196_at	1.7	0.00062	OSTM1	osteopetrosis associated transmembrane protein 1
232748_at	1.7	0.00675	PAPPA	pregnancy-associated plasma protein A, pappalysin 1
202620_s_at	1.7	0.000497	PLOD2	procollagen-lysine, 2-oxoglutarate 5-dioxygenase 2
225291_at	1.7	0.000127	PNPT1	polyribonucleotide nucleotidyltransferase 1
202352_s_at	1.7	0.000109	PSMD12	proteasome 26S subunit, non-ATPase 12
223296_at	1.7	1.6e-05	SLC25A33	solute carrier family 25 (pyrimidine nucleotide carrier), member 33
239596_at	1.7	0.000528	SLC30A7	solute carrier family 30 (zinc transporter), member 7
1555460_a_at	1.7	0.002229	SLC39A6	solute carrier family 39 (zinc transporter), member 6
228645_at	1.7	0.002592	SNHG9	small nucleolar RNA host gene 9
206020_at	1.7	7.7e-05	SOCS6	suppressor of cytokine signaling 6
234994_at	1.7	7.8e-05	TMEM200A	transmembrane protein 200A
222768_s_at	1.7	0.000189	TRMT6	tRNA methyltransferase 6
1554163_at	1.7	0.001157	TWIST2	twist family bHLH transcription factor 2
229795_at	1.7	0.021242
1558750_a_at	1.69	0.000533	ARHGAP11B; LOC100288637	Rho GTPase activating protein 11B; OTU deubiquitinase 7A pseudogene
212819_at	1.69	6.4e-05	ASB1	ankyrin repeat and SOCS box containing 1
203944_x_at	1.69	0.000339	BTN2A1	butyrophilin, subfamily 2, member A1
203612_at	1.69	5e-06	BYSL	bystin-like
224521_s_at	1.69	0.000144	CCDC77	coiled-coil domain containing 77
224315_at	1.69	0.00082	DDX20	DEAD (Asp-Glu-Ala-Asp) box polypeptide 20
204699_s_at	1.69	0.000149	DIEXF	digestive organ expansion factor homolog (zebrafish)
218875_s_at	1.69	0.003177	FBXO5	F-box protein 5
201514_s_at	1.69	0.001445	G3BP1	GTPase activating protein (SH3 domain) binding protein 1
206102_at	1.69	0.000174	GINS1	GINS complex subunit 1 (Psf1 homolog)
233655_s_at	1.69	0.000833	HAUS6	HAUS augmin like complex subunit 6
243539_at	1.69	0.000852	KIAA1841	KIAA1841
225267_at	1.69	0.000309	KPNA4	karyopherin alpha 4 (importin alpha 3)
205429_s_at	1.69	0.00119	MPP6	membrane protein, palmitoylated 6
212621_at	1.69	0.000148	NEMP1	nuclear envelope integral membrane protein 1
212809_at	1.69	4.6e-05	NFATC2IP	nuclear factor of activated T-cells, cytoplasmic, calcineurin-dependent 2 interacting protein
229751_s_at	1.69	0.001342	PUS7L	pseudouridylate synthase 7-like
205191_at	1.69	0.002313	RP2	retinitis pigmentosa 2 (X-linked recessive)
231895_at	1.69	0.000425	SASS6	SAS-6 centriolar assembly protein
229500_at	1.69	0.000134	SLC30A9	solute carrier family 30 (zinc transporter), member 9
217834_s_at	1.69	1.2e-05	SYNCRIP	synaptotagmin binding, cytoplasmic RNA interacting protein
229529_at	1.69	0.019804	TCF21	transcription factor 21
230380_at	1.69	0.001007	THAP2	THAP domain containing, apoptosis associated protein 2
226322_at	1.69	0.001095	TMTC1	transmembrane and tetratricopeptide repeat containing 1
235476_at	1.69	0.001875	TRIM59	tripartite motif containing 59
1553269_at	1.69	0.000289	ZNF718	zinc finger protein 718
242651_at	1.69	0.000678
220658_s_at	1.68	0.000547	ARNTL2	aryl hydrocarbon receptor nuclear translocator-like 2
206233_at	1.68	0.000217	B4GALT6	UDP-Gal:betaGlcNAc beta 1,4- galactosyltransferase, polypeptide 6
236984_at	1.68	0.013836	C4orf26	chromosome 4 open reading frame 26
204489_s_at	1.68	0.000303	CD44	CD44 molecule (Indian blood group)
239413_at	1.68	3.4e-05	CEP152	centrosomal protein 152kDa
219166_at	1.68	0.000335	DNAAF2	dynein, axonemal, assembly factor 2
1554334_a_at	1.68	0.002183	DNAJA4	DnaJ (Hsp40) homolog, subfamily A, member 4
201325_s_at	1.68	0.001548	EMP1	epithelial membrane protein 1
204160_s_at	1.68	0.000469	ENPP4	ectonucleotide pyrophosphatase/phosphodiesterase 4 (putative)
227239_at	1.68	1.1e-05	FAM126A	family with sequence similarity 126, member A
213341_at	1.68	0.000392	FEM1C	fem-1 homolog c (C. elegans)
225022_at	1.68	3.2e-05	GOPC	golgi-associated PDZ and coiled-coil motif containing
218469_at	1.68	0.00012	GREM1	gremlin 1, DAN family BMP antagonist
1553740_a_at	1.68	0.003575	IRAK2	interleukin 1 receptor associated kinase 2
206316_s_at	1.68	0.005321	KNTC1	kinetochore associated 1
236181_at	1.68	9e-05	LOC389831	uncharacterized LOC389831
228925_at	1.68	0.020734	MAPKAPK5	mitogen-activated protein kinase-activated protein kinase 5
229021_at	1.68	7.2e-05	MCTP2	multiple C2 domains, transmembrane 2
222583_s_at	1.68	0.000782	NUP50	nucleoporin 50kDa
1554915_a_at	1.68	0.000324	PDE12	phosphodiesterase 12
227167_s_at	1.68	0.000187	RASSF3	Ras association (RalGDS/AF-6) domain family member 3
201477_s_at	1.68	0.000144	RRM1	ribonucleotide reductase M1
227606_s_at	1.68	4e-06	STAMBPL1	STAM binding protein-like 1
217185_s_at	1.68	0.000574	ZNF259P1; ZPR1	zinc finger protein 259 pseudogene 1; ZPR1 zinc finger
205566_at	1.67	0.000295	ABHD2	abhydrolase domain containing 2
227341_at	1.67	8.2e-05	BEND7	BEN domain containing 7
221190_s_at	1.67	0.000191	C18orf8	chromosome 18 open reading frame 8
223674_s_at	1.67	0.004031	CDC42SE1	CDC42 small effector 1
222883_at	1.67	1.5e-05	COA7	cytochrome c oxidase assembly factor 7 (putative)
224829_at	1.67	0.000475	CPEB4	cytoplasmic polyadenylation element binding protein 4
234992_x_at	1.67	0.001422	ECT2	epithelial cell transforming 2
235588_at	1.67	0.008185	ESCO2	establishment of sister chromatid cohesion N-acetyltransferase 2
223490_s_at	1.67	0.001027	EXOSC3	exosome component 3
226752_at	1.67	0.002029	FAM174A	family with sequence similarity 174, member A
242711_x_at	1.67	0.01095	FANCM	Fanconi anemia complementation group M
224632_at	1.67	0.000441	GPATCH4	G-patch domain containing 4
218468_s_at	1.67	5.1e-05	GREM1	gremlin 1, DAN family BMP antagonist
227231_at	1.67	0.001611	KIAA1211	KIAA1211
210008_s_at	1.67	0.000271	MRPS12	mitochondrial ribosomal protein S12
216685_s_at	1.67	0.001465	MTAP	methylthioadenosine phosphorylase
219006_at	1.67	0.000427	NDUFAF4	NADH dehydrogenase (ubiquinone) complex I, assembly factor 4
204441_s_at	1.67	4e-05	POLA2	polymerase (DNA directed), alpha 2, accessory subunit
219802_at	1.67	0.001053	PYROXD1	pyridine nucleotide-disulphide oxidoreductase domain 1
1569190_at	1.67	0.006627	SCLT1	sodium channel and clathrin linker 1
220091_at	1.67	0.001106	SLC2A6	solute carrier family 2 (facilitated glucose transporter), member 6
218705_s_at	1.67	0.00036	SNX24	sorting nexin 24
202200_s_at	1.67	0.000225	SRPK1	SRSF protein kinase 1
230656_s_at	1.67	2.2e-05	UTP4	UTP4 small subunit (SSU) processome component
201421_s_at	1.67	0.000219	WDR77	WD repeat domain 77
227896_at	1.66	4e-06	BCCIP	BRCA2 and CDKN1A interacting protein
219544_at	1.66	0.000362	BORA	bora, aurora kinase A activator
202705_at	1.66	0.000397	CCNB2	cyclin B2
202551_s_at	1.66	0.000144	CRIM1	cysteine rich transmembrane BMP regulator 1 (chordin-like)
228386_s_at	1.66	0.001017	DDX59	DEAD (Asp-Glu-Ala-Asp) box polypeptide 59
202534_x_at	1.66	0.004514	DHFR	dihydrofolate reductase
229097_at	1.66	0.001215	DIAPH3	diaphanous-related formin 3
223958_s_at	1.66	0.005283	DNAL1	dynein, axonemal, light chain 1
225200_at	1.66	0.000117	DPH3	diphthamide biosynthesis 3
203716_s_at	1.66	0.009947	DPP4	dipeptidyl-peptidase 4
1553244_at	1.66	0.003716	FANCB	Fanconi anemia complementation group B
223545_at	1.66	0.004684	FANCD2	Fanconi anemia complementation group D2
201503_at	1.66	0.002998	G3BP1	GTPase activating protein (SH3 domain) binding protein 1
1555960_at	1.66	0.000743	HINT1	histidine triad nucleotide binding protein 1
202070_s_at	1.66	0.000601	IDH3A	isocitrate dehydrogenase 3 (NAD+) alpha
209206_at	1.66	2.3e-05	LOC100996517; LOC100996716; LOC102724364; SEC22B	vesicle-trafficking protein SEC22b-like; SEC22 homolog B, vesicle trafficking protein (gene/pseudogene)
235113_at	1.66	0.004188	LRR1	leucine rich repeat protein 1
209580_s_at	1.66	0.000251	MBD4	methyl-CpG binding domain 4 DNA glycosylase
211071_s_at	1.66	0.000186	MLLT11	myeloid/lymphoid or mixed-lineage leukemia; translocated to, 11
220688_s_at	1.66	0.000448	MRTO4	MRT4 homolog, ribosome maturation factor
228438_at	1.66	0.001912	MSC-AS1	MSC antisense RNA 1
229339_at	1.66	0.001226	MYOCD	myocardin
218888_s_at	1.66	0.000371	NETO2	neuropilin (NRP) and tolloid (TLL)-like 2
218295_s_at	1.66	0.000245	NUP50	nucleoporin 50kDa
226355_at	1.66	0.000462	POC1A	POC1 centriolar protein A
202353_s_at	1.66	0.000365	PSMD12	proteasome 26S subunit, non-ATPase 12
206060_s_at	1.66	0.000686	PTPN22	protein tyrosine phosphatase, non-receptor type 22 (lymphoid)
209884_s_at	1.66	0.001033	SLC4A7	solute carrier family 4, sodium bicarbonate cotransporter, member 7
201291_s_at	1.66	0.006565	TOP2A	topoisomerase (DNA) II alpha
224903_at	1.66	2.4e-05	UTP4	UTP4 small subunit (SSU) processome component
222757_s_at	1.66	0.000456	ZAK	sterile alpha motif and leucine zipper containing kinase AZK
200054_at	1.66	0.000369	ZPR1	ZPR1 zinc finger
214913_at	1.65	5.1e-05	ADAMTS3	ADAM metallopeptidase with thrombospondin type 1 motif 3
220011_at	1.65	0.002857	AUNIP	aurora kinase A and ninein interacting protein
219288_at	1.65	0.000113	C3orf14	chromosome 3 open reading frame 14
229430_at	1.65	0.031107	C8orf46	chromosome 8 open reading frame 46
229163_at	1.65	0.016975	CAMK2N1	calcium/calmodulin-dependent protein kinase II inhibitor 1
204696_s_at	1.65	0.003958	CDC25A	cell division cycle 25A
214260_at	1.65	0.007808	COPS8	COP9 signalosome subunit 8
213865_at	1.65	0.00976	DCBLD2	discoidin, CUB and LCCL domain containing 2
223974_at	1.65	0.002281	DLGAP1-AS2	DLGAP1 antisense RNA 2
234863_x_at	1.65	0.001023	FBXO5	F-box protein 5
37512_at	1.65	0.002339	HSD17B6	hydroxysteroid (17-beta) dehydrogenase 6
219769_at	1.65	0.001633	INCENP	inner centromere protein
204444_at	1.65	0.004383	KIF11	kinesin family member 11
227699_at	1.65	0.000152	L3HYPDH	L-3-hydroxyproline dehydratase (trans-)
234219_at	1.65	0.009257	LOC101928820	uncharacterized LOC101928820
229103_at	1.65	0.000348	LOC101929777; WNT3	uncharacterized LOC101929777; wingless-type MMTV integration site family, member 3
236364_at	1.65	0.029309	LOC105369957	uncharacterized LOC105369957
214056_at	1.65	0.006097	MCL1	myeloid cell leukemia 1
229671_s_at	1.65	0.02289	MIS18A	MIS18 kinetochore protein A
225438_at	1.65	0.007607	NUDCD1	NudC domain containing 1
235795_at	1.65	0.001012	PAX6	paired box 6
201411_s_at	1.65	0.000207	PLEKHB2	pleckstrin homology domain containing, family B (evectins) member 2
231041_at	1.65	0.021607	POLR1E	polymerase (RNA) I polypeptide E
238058_at	1.65	0.000196	PRR34-AS1	PRR34 antisense RNA 1
200830_at	1.65	6e-06	PSMD2	proteasome 26S subunit, non-ATPase 2
214443_at	1.65	0.000238	PVR	poliovirus receptor
213959_s_at	1.65	0.000164	RPGRIP1L	RPGRIP1-like
201476_s_at	1.65	0.000518	RRM1	ribonucleotide reductase M1
222669_s_at	1.65	0.000152	SBDS; SBDSP1	Shwachman-Bodian-Diamond syndrome; Shwachman-Bodian-Diamond syndrome pseudogene 1
213370_s_at	1.65	0.002286	SFMBT1	Scm-like with four mbt domains 1
227038_at	1.65	0.000195	SGMS2	sphingomyelin synthase 2
235299_at	1.65	0.006751	SLC41A2	solute carrier family 41 (magnesium transporter), member 2
202693_s_at	1.65	5.8e-05	STK17A	serine/threonine kinase 17a
203177_x_at	1.65	0.002365	TFAM	transcription factor A, mitochondrial
226860_at	1.65	0.000729	TMEM19	transmembrane protein 19
242890_at	1.65	0.000137
214766_s_at	1.64	4.7e-05	AHCTF1	AT hook containing transcription factor 1
208103_s_at	1.64	0.001113	ANP32E	acidic nuclear phosphoprotein 32 family member E
203502_at	1.64	0.000695	BPGM	2,3-bisphosphoglycerate mutase
217873_at	1.64	0.000123	CAB39	calcium binding protein 39
213688_at	1.64	0.000872	CALM1; CALM2	calmodulin 1 (phosphorylase kinase, delta); calmodulin 2 (phosphorylase kinase, delta)
228561_at	1.64	0.014544	CDC37L1	cell division cycle 37-like 1
226569_s_at	1.64	0.001859	CHTF18	chromosome transmission fidelity factor 18
228385_at	1.64	0.001279	DDX59	DEAD (Asp-Glu-Ala-Asp) box polypeptide 59
221563_at	1.64	0.000144	DUSP10	dual specificity phosphatase 10
227188_at	1.64	0.00824	EVA1C	eva-1 homolog C (C. elegans)
218980_at	1.64	0.000558	FHOD3	formin homology 2 domain containing 3
223258_s_at	1.64	0.006853	G2E3	G2/M-phase specific E3 ubiquitin protein ligase
203397_s_at	1.64	0.025442	GALNT3	polypeptide N-acetylgalactosaminyltransferase 3
238756_at	1.64	0.000357	GAS2L3	growth arrest-specific 2 like 3
214605_x_at	1.64	0.002242	GPR1	G protein-coupled receptor 1
205523_at	1.64	0.003079	HAPLN1	hyaluronan and proteoglycan link protein 1
209098_s_at	1.64	0.002051	JAG1	jagged 1
232036_at	1.64	0.000148	KLC1	kinesin light chain 1
210732_s_at	1.64	9e-06	LGALS8	lectin, galactoside-binding, soluble, 8
201451_x_at	1.64	0.019956	LOC642862	Ras homolog enriched in brain pseudogene
226046_at	1.64	0.001048	MAPK8	mitogen-activated protein kinase 8
202107_s_at	1.64	0.000553	MCM2	minichromosome maintenance complex component 2
225888_at	1.64	3.3e-05	NAA25	N(alpha)-acetyltransferase 25, NatB auxiliary subunit
222825_at	1.64	0.001035	OTUD6B	OTU domain containing 6B
234749_s_at	1.64	0.000312	POC1A	POC1 centriolar protein A
200987_x_at	1.64	0.000674	PSME3	proteasome activator subunit 3
209694_at	1.64	0.000149	PTS	6-pyruvoyltetrahydropterin synthase
214444_s_at	1.64	0.002104	PVR	poliovirus receptor
232790_at	1.64	0.002399	RNASEH1-AS1	RNASEH1 antisense RNA 1
224762_at	1.64	0.000954	SERINC2	serine incorporator 2
203313_s_at	1.64	0.000115	TGIF1	TGFB-induced factor homeobox 1
215775_at	1.64	0.000623	THBS1
226117_at	1.64	0.000736	TIFA	TRAF-interacting protein with forkhead-associated domain
223180_s_at	1.64	0.000918	TIMM21	translocase of inner mitochondrial membrane 21 homolog (yeast)
1554794_a_at	1.64	0.00188	UBE3C	ubiquitin protein ligase E3C
231899_at	1.64	1.8e-05	ZC3H12C	zinc finger CCCH-type containing 12C
227680_at	1.64	0.000279	ZNF326	zinc finger protein 326
221963_x_at	1.64	0.001679	ZNF587B	zinc finger protein 587B
234997_x_at	1.64	0.025375
240450_at	1.64	0.002052
219010_at	1.63	0.001392	C1orf106	chromosome 1 open reading frame 106
218712_at	1.63	0.001045	C1orf109	chromosome 1 open reading frame 109
217924_at	1.63	0.036015	C6orf106	chromosome 6 open reading frame 106
212014_x_at	1.63	0.000596	CD44	CD44 molecule (Indian blood group)
217881_s_at	1.63	0.001988	CDC27	cell division cycle 27
218260_at	1.63	0.002824	DDA1	DET1 and DDB1 associated 1
203693_s_at	1.63	0.000156	E2F3	E2F transcription factor 3
227912_s_at	1.63	0.004249	EXOSC3	exosome component 3
202272_s_at	1.63	0.000173	FBXO28	F-box protein 28
206173_x_at	1.63	0.000409	FLJ10038; GABPB1	uncharacterized protein FLJ10038; GA binding protein transcription factor, beta subunit 1
201992_s_at	1.63	0.000657	KIF5B	kinesin family member 5B
237460_x_at	1.63	0.000474	LINC01588	long intergenic non-protein coding RNA 1588
212392_s_at	1.63	0.005864	LOC100996724; PDE4DIP	phosphodiesterase 4D interacting protein-like; phosphodiesterase 4D interacting protein
227443_at	1.63	0.000304	LURAP1L	leucine rich adaptor protein 1-like
225580_at	1.63	0.000957	MRPL50	mitochondrial ribosomal protein L50
205123_s_at	1.63	0.003201	MSANTD3-TMEFF1; TMEFF1	MSANTD3-TMEFF1 readthrough; transmembrane protein with EGF-like and two follistatin-like domains 1
204957_at	1.63	8.3e-05	ORC5	origin recognition complex subunit 5
200988_s_at	1.63	0.000256	PSME3	proteasome activator subunit 3
202006_at	1.63	2e-06	PTPN12	protein tyrosine phosphatase, non-receptor type 12
229504_at	1.63	0.002919	RAB23	RAB23, member RAS oncogene family
203594_at	1.63	8.6e-05	RTCA	RNA 3'-terminal phosphate cyclase
1554089_s_at	1.63	0.000123	SBDS; SBDSP1	Shwachman-Bodian-Diamond syndrome; Shwachman-Bodian-Diamond syndrome pseudogene 1
204087_s_at	1.63	8.4e-05	SLC5A6	solute carrier family 5 (sodium/multivitamin and iodide cotransporter), member 6
244661_at	1.63	0.000552	SOAT1	sterol O-acyltransferase 1
204913_s_at	1.63	0.000104	SOX11	SRY box 11
204914_s_at	1.63	0.000136	SOX11	SRY box 11
235572_at	1.63	3.4e-05	SPC24	SPC24, NDC80 kinetochore complex component
237215_s_at	1.63	0.007987	TFRC	transferrin receptor
227813_at	1.63	9.9e-05	THAP6	THAP domain containing 6
214706_at	1.63	0.003546	ZNF200	zinc finger protein 200
211009_s_at	1.63	2e-06	ZNF271P	zinc finger protein 271, pseudogene
224455_s_at	1.62	0.00061	ADPGK	ADP-dependent glucokinase
212200_at	1.62	0.000713	ANKLE2	ankyrin repeat and LEM domain containing 2
219624_at	1.62	0.013224	BAG4	BCL2-associated athanogene 4
209974_s_at	1.62	0.000355	BUB3	BUB3 mitotic checkpoint protein
220466_at	1.62	0.001437	CCDC15	coiled-coil domain containing 15
216598_s_at	1.62	0.000173	CCL2	chemokine (C-C motif) ligand 2
208905_at	1.62	0.000559	CYCS	cytochrome c, somatic
48808_at	1.62	0.002252	DHFR	dihydrofolate reductase
201437_s_at	1.62	0.001975	EIF4E	eukaryotic translation initiation factor 4E
200879_s_at	1.62	0.013881	EPAS1	endothelial PAS domain protein 1
221591_s_at	1.62	0.000367	FAM64A	family with sequence similarity 64, member A
225007_at	1.62	0.000689	G3BP1	GTPase activating protein (SH3 domain) binding protein 1
231832_at	1.62	0.007269	GALNT4; POC1B-GALNT4	polypeptide N-acetylgalactosaminyltransferase 4; POC1B-GALNT4 readthrough
230204_at	1.62	0.00047	HAPLN1	hyaluronan and proteoglycan link protein 1
202267_at	1.62	0.009174	LAMC2	laminin, gamma 2
236917_at	1.62	0.036561	LRRC34	leucine rich repeat containing 34
219004_s_at	1.62	0.00012	MIS18A	MIS18 kinetochore protein A
202827_s_at	1.62	0.0023	MMP14	matrix metallopeptidase 14 (membrane-inserted)
211363_s_at	1.62	0.001058	MTAP	methylthioadenosine phosphorylase
222837_s_at	1.62	0.000852	NAA15	N(alpha)-acetyltransferase 15, NatA auxiliary subunit
211017_s_at	1.62	7.1e-05	NF2	neurofibromin 2 (merlin)
222766_at	1.62	0.016413	POLR3K	polymerase (RNA) III (DNA directed) polypeptide K, 12.3 kDa
205956_x_at	1.62	0.00136	PSMC3IP	PSMC3 interacting protein
209895_at	1.62	0.000239	PTPN11	protein tyrosine phosphatase, non-receptor type 11
204460_s_at	1.62	0.000302	RAD1	RAD1 checkpoint DNA exonuclease
235579_at	1.62	0.000274	SCAF11	SR-related CTD-associated factor 11
226898_s_at	1.62	0.017669	SFPQ	splicing factor proline/glutamine-rich
224579_at	1.62	4.4e-05	SLC38A1	solute carrier family 38, member 1
223666_at	1.62	0.002292	SNX5	sorting nexin 5
222716_s_at	1.62	0.000206	SNX24	sorting nexin 24
210117_at	1.62	0.003197	SPAG1	sperm associated antigen 1
223113_at	1.62	8.2e-05	TMEM138	transmembrane protein 138
202335_s_at	1.62	0.030625	UBE2B	ubiquitin conjugating enzyme E2B
1554016_a_at	1.62	0.001784	USB1	U6 snRNA biogenesis 1
201420_s_at	1.62	2e-05	WDR77	WD repeat domain 77
204329_s_at	1.62	0.002485	ZNF202	zinc finger protein 202
210524_x_at	1.62	0.001641
242580_at	1.62	0.039384
228490_at	1.61	0.00125	ABHD2	abhydrolase domain containing 2
220966_x_at	1.61	4.7e-05	ARPC5L	actin related protein 2/3 complex subunit 5-like
209203_s_at	1.61	0.002391	BICD2	bicaudal D homolog 2 (Drosophila)
232398_at	1.61	0.00089	CCDC150	coiled-coil domain containing 150
213523_at	1.61	0.00163	CCNE1	cyclin E1
224428_s_at	1.61	0.002064	CDCA7	cell division cycle associated 7
224828_at	1.61	0.011771	CPEB4	cytoplasmic polyadenylation element binding protein 4
202552_s_at	1.61	0.004185	CRIM1	cysteine rich transmembrane BMP regulator 1 (chordin-like)
208152_s_at	1.61	0.000918	DDX21	DEAD (Asp-Glu-Ala-Asp) box helicase 21
224654_at	1.61	1.7e-05	DDX21	DEAD (Asp-Glu-Ala-Asp) box helicase 21
213895_at	1.61	0.022128	EMP1	epithelial membrane protein 1
212541_at	1.61	0.004563	FLAD1	flavin adenine dinucleotide synthetase 1
217280_x_at	1.61	0.009917	GABRA5	gamma-aminobutyric acid (GABA) A receptor, alpha 5
211040_x_at	1.61	0.003934	GTSE1	G-2 and S-phase expressed 1
205032_at	1.61	0.002777	ITGA2	integrin, alpha 2 (CD49B, alpha 2 subunit of VLA-2 receptor)
221517_s_at	1.61	0.000271	MED17	mediator complex subunit 17
219502_at	1.61	0.003344	NEIL3	nei-like DNA glycosylase 3
201830_s_at	1.61	0.000213	NET1	neuroepithelial cell transforming 1
222774_s_at	1.61	0.000515	NETO2	neuropilin (NRP) and tolloid (TLL)-like 2
223981_at	1.61	0.012961	NIN	ninein (GSK3B interacting protein)
200875_s_at	1.61	0.000353	NOP56	NOP56 ribonucleoprotein
205135_s_at	1.61	2.7e-05	NUFIP1	nuclear fragile X mental retardation protein interacting protein 1
214129_at	1.61	0.000842	PDE4DIP	phosphodiesterase 4D interacting protein
209853_s_at	1.61	0.000541	PSME3	proteasome activator subunit 3
210621_s_at	1.61	0.00039	RASA1	RAS p21 protein activator (GTPase activating protein) 1
229431_at	1.61	0.003092	RFXAP	regulatory factor X-associated protein
244708_at	1.61	0.014775	SCN8A	sodium channel, voltage gated, type VIII alpha subunit
223299_at	1.61	0.000914	SEC11C	SEC11 homolog C, signal peptidase complex subunit
228745_at	1.61	0.001647	SGTB	small glutamine-rich tetratricopeptide repeat (TPR)-containing, beta
210357_s_at	1.61	0.000486	SMOX	spermine oxidase
227542_at	1.61	0.000317	SOCS6	suppressor of cytokine signaling 6
202181_at	1.61	0.002465	SUSD6	sushi domain containing 6
219715_s_at	1.61	1.8e-05	TDP1	tyrosyl-DNA phosphodiesterase 1
203046_s_at	1.61	0.000223	TIMELESS	timeless circadian clock
224397_s_at	1.61	0.001742	TMTC1	transmembrane and tetratricopeptide repeat containing 1
214008_at	1.61	0.020816	TWF1	twinfilin actin binding protein 1
222038_s_at	1.61	0.006706	UTP18	UTP18 small subunit (SSU) processome component
222335_at	1.61	0.029658
1556385_at	1.61	0.006159
201872_s_at	1.6	0.000175	ABCE1	ATP binding cassette subfamily E member 1
223333_s_at	1.6	0.00245	ANGPTL4	angiopoietin like 4
206298_at	1.6	0.000122	ARHGAP22	Rho GTPase activating protein 22
227083_at	1.6	0.000738	B3GLCT	beta 3-glucosyltransferase
219326_s_at	1.6	0.001046	B3GNT2	UDP-GlcNAc:betaGal beta-1,3-N-acetylglucosaminyltransferase 2
232270_at	1.6	0.005085	C9orf3	chromosome 9 open reading frame 3
220018_at	1.6	0.009231	CBLL1	Cbl proto-oncogene-like 1, E3 ubiquitin protein ligase
225904_at	1.6	2.2e-05	CCSAP	centriole, cilia and spindle-associated protein
238075_at	1.6	0.00065	CHEK1	checkpoint kinase 1
206079_at	1.6	0.019996	CHML	choroideremia-like (Rab escort protein 2)
222686_s_at	1.6	6.7e-05	CPPED1	calcineurin-like phosphoesterase domain containing 1
216652_s_at	1.6	0.000277	DR1	down-regulator of transcription 1
221586_s_at	1.6	4.8e-05	E2F5	E2F transcription factor 5, p130-binding
201324_at	1.6	0.000991	EMP1	epithelial membrane protein 1
213008_at	1.6	0.001762	FANCI	Fanconi anemia complementation group I
223434_at	1.6	1.9e-05	GBP3	guanylate binding protein 3
210054_at	1.6	0.00095	HAUS3	HAUS augmin like complex subunit 3
209680_s_at	1.6	0.000992	KIFC1	kinesin family member C1
201088_at	1.6	0.003956	KPNA2	karyopherin alpha 2 (RAG cohort 1, importin alpha 1)
238959_at	1.6	0.021644	LARP4	La ribonucleoprotein domain family, member 4
220121_at	1.6	0.003649	LINS1	lines homolog 1
207904_s_at	1.6	0.004633	LNPEP	leucyl/cystinyl aminopeptidase
202903_at	1.6	0.000499	LSM5	LSM5 homolog, U6 small nuclear RNA and mRNA degradation associated
214047_s_at	1.6	0.004109	MBD4	methyl-CpG binding domain 4 DNA glycosylase
216237_s_at	1.6	0.001816	MCM5	minichromosome maintenance complex component 5
217599_s_at	1.6	0.019927	MDFIC	MyoD family inhibitor domain containing
235177_at	1.6	0.001396	METTL21A	methyltransferase like 21A
1552312_a_at	1.6	0.04361	MFAP3	microfibrillar associated protein 3
1554097_a_at	1.6	0.000911	MIR31HG	MIR31 host gene
225255_at	1.6	0.00133	MRPL35	mitochondrial ribosomal protein L35
204435_at	1.6	2e-06	NUP58	nucleoporin 58kDa
218886_at	1.6	0.001129	PAK1IP1	PAK1 interacting protein 1
214086_s_at	1.6	2e-05	PARP2	poly(ADP-ribose) polymerase 2
210041_s_at	1.6	0.000608	PGM3	phosphoglucomutase 3
227211_at	1.6	0.004289	PHF19	PHD finger protein 19
200730_s_at	1.6	0.000893	PTP4A1	protein tyrosine phosphatase type IVA, member 1
202628_s_at	1.6	0.001631	SERPINE1	serpin peptidase inhibitor, clade E (nexin, plasminogen activator inhibitor type 1), member 1
224928_at	1.6	0.000378	SETD7	SET domain containing (lysine methyltransferase) 7
240419_at	1.6	0.002642	SLC6A15	solute carrier family 6 (neutral amino acid transporter), member 15
209762_x_at	1.6	0.002173	SP110	SP110 nuclear body protein
227164_at	1.6	0.00027	SRSF1	serine/arginine-rich splicing factor 1
219682_s_at	1.6	0.000267	TBX3	T-box 3
224944_at	1.6	0.001176	TMPO	thymopoietin
210389_x_at	1.6	0.000529	TUBD1	tubulin, delta 1
222991_s_at	1.6	0.001163	UBQLN1	ubiquilin 1
1554119_at	1.6	0.024382	USB1	U6 snRNA biogenesis 1
211760_s_at	1.6	0.000984	VAMP4	vesicle associated membrane protein 4
214662_at	1.6	3.4e-05	WDR43	WD repeat domain 43
238496_at	1.6	0.002825	WHSC1L1	Wolf-Hirschhorn syndrome candidate 1-like 1
1559006_at	1.6	0.010006
213454_at	1.59	0.000221	APITD1	apoptosis-inducing, TAF9-like domain 1
242037_at	1.59	0.005925	ASPH	aspartate beta-hydroxylase
223273_at	1.59	0.001624	C14orf142	chromosome 14 open reading frame 142
204510_at	1.59	0.003899	CDC7	cell division cycle 7
205288_at	1.59	0.03978	CDC14A	cell division cycle 14A
223249_at	1.59	4.3e-05	CLDN12	claudin 12
1554333_at	1.59	0.00539	DNAJA4	DnaJ (Hsp40) homolog, subfamily A, member 4
221677_s_at	1.59	0.0025	DONSON	downstream neighbor of SON
201144_s_at	1.59	0.000715	EIF2S1	eukaryotic translation initiation factor 2, subunit 1 alpha, 35kDa
221935_s_at	1.59	0.000124	EOGT	EGF domain-specific O-linked N-acetylglucosamine (GlcNAc) transferase
239579_at	1.59	0.009466	EPHX4	epoxide hydrolase 4
203564_at	1.59	0.003045	FANCG	Fanconi anemia complementation group G
209456_s_at	1.59	0.003892	FBXW11	F-box and WD repeat domain containing 11
225447_at	1.59	0.000563	GPD2	glycerol-3-phosphate dehydrogenase 2
203665_at	1.59	0.003561	HMOX1	heme oxygenase 1
209661_at	1.59	0.000167	KIFC3	kinesin family member C3
225963_at	1.59	0.000464	KLHL42	kelch-like family member 42
235970_at	1.59	0.006599	LCORL	ligand dependent nuclear receptor corepressor like
209086_x_at	1.59	0.000104	MCAM	melanoma cell adhesion molecule
1552277_a_at	1.59	0.000354	MSANTD3	Myb/SANT-like DNA-binding domain containing 3
222771_s_at	1.59	0.000592	MYEF2	myelin expression factor 2
214427_at	1.59	0.000128	NOP2	NOP2 nucleolar protein
212296_at	1.59	3.6e-05	PSMD14	proteasome 26S subunit, non-ATPase 14
57703_at	1.59	0.006864	SENP5	SUMO1/sentrin specific peptidase 5
242963_at	1.59	0.000391	SGMS2	sphingomyelin synthase 2
226782_at	1.59	0.002795	SLC25A30	solute carrier family 25, member 30
242335_at	1.59	0.005582	SLC25A37	solute carrier family 25 (mitochondrial iron transporter), member 37
1558076_at	1.59	0.001703	SLF1	SMC5-SMC6 complex localization factor 1
220030_at	1.59	0.041351	STYK1	serine/threonine/tyrosine kinase 1
209025_s_at	1.59	0.00094	SYNCRIP	synaptotagmin binding, cytoplasmic RNA interacting protein
218104_at	1.59	0.000163	TEX10	testis expressed 10
242538_at	1.59	0.013999
239439_at	1.58	0.012182	AFF4	AF4/FMR2 family, member 4
212501_at	1.58	5.4e-05	CEBPB	CCAAT/enhancer binding protein (C/EBP), beta
219531_at	1.58	0.007708	CEP72	centrosomal protein 72kDa
210564_x_at	1.58	0.000349	CFLAR	CASP8 and FADD like apoptosis regulator
206861_s_at	1.58	0.000321	CGGBP1	CGG triplet repeat binding protein 1
204459_at	1.58	0.001086	CSTF2	cleavage stimulation factor, 3' pre-RNA, subunit 2
202776_at	1.58	0.000314	DNTTIP2	deoxynucleotidyltransferase, terminal, interacting protein 2
203717_at	1.58	0.008393	DPP4	dipeptidyl-peptidase 4
202580_x_at	1.58	0.001035	FOXM1	forkhead box M1
201912_s_at	1.58	0.000573	GSPT1	G1 to S phase transition 1
201189_s_at	1.58	7.4e-05	ITPR3	inositol 1,4,5-trisphosphate receptor, type 3
222471_s_at	1.58	0.000632	KCMF1	potassium channel modulatory factor 1
203087_s_at	1.58	0.000253	KIF2A	kinesin heavy chain member 2A
202183_s_at	1.58	3.6e-05	KIF22	kinesin family member 22
216969_s_at	1.58	0.000614	KIF22	kinesin family member 22
203068_at	1.58	0.006048	KLHL21	kelch-like family member 21
227587_at	1.58	0.000101	KRI1	KRI1 homolog
1560285_at	1.58	0.003028	LOC101928955	uncharacterized LOC101928955
230112_at	1.58	0.000885	2004-03-01	membrane associated ring finger 4
219952_s_at	1.58	0.00067	MCOLN1	mucolipin 1
203435_s_at	1.58	0.000299	MME	membrane metallo-endopeptidase
204634_at	1.58	0.000345	NEK4	NIMA-related kinase 4
223397_s_at	1.58	0.000758	NIP7	NIP7, nucleolar pre-rRNA processing protein
223315_at	1.58	0.001375	NTN4	netrin 4
236344_at	1.58	0.001428	PDE1C	phosphodiesterase 1C, calmodulin-dependent 70kDa
206390_x_at	1.58	0.009698	PF4	platelet factor 4
213030_s_at	1.58	0.00122	PLXNA2	plexin A2
207000_s_at	1.58	1.3e-05	PPP3CC	protein phosphatase 3, catalytic subunit, gamma isozyme
218670_at	1.58	0.000286	PUS1	pseudouridylate synthase 1
226077_at	1.58	0.000121	RNF145	ring finger protein 145
1568765_at	1.58	0.001006	SERPINE1	serpin peptidase inhibitor, clade E (nexin, plasminogen activator inhibitor type 1), member 1
218237_s_at	1.58	0.000199	SLC38A1	solute carrier family 38, member 1
1556551_s_at	1.58	0.001994	SLC39A6	solute carrier family 39 (zinc transporter), member 6
237386_at	1.58	0.004015	SMIM10L1	small integral membrane protein 10 like 1
1564651_at	1.58	0.025237	SMIM13	small integral membrane protein 13
202507_s_at	1.58	0.000227	SNAP25	synaptosome associated protein 25kDa
219793_at	1.58	0.002064	SNX16	sorting nexin 16
209761_s_at	1.58	0.002015	SP110	SP110 nuclear body protein
225973_at	1.58	0.000614	TAP2	transporter 2, ATP-binding cassette, sub-family B (MDR/TAP)
233589_x_at	1.58	0.000803	TOR4A	torsin family 4, member A
243115_at	1.58	0.007466
1555736_a_at	1.57	0.000537	AGTRAP	angiotensin II receptor-associated protein
221009_s_at	1.57	0.000682	ANGPTL4	angiopoietin like 4
227545_at	1.57	0.002632	BARD1	BRCA1 associated RING domain 1
1553106_at	1.57	0.000333	C5orf24	chromosome 5 open reading frame 24
210691_s_at	1.57	0.002889	CACYBP	calcyclin binding protein
202763_at	1.57	3.5e-05	CASP3	caspase 3
224737_x_at	1.57	0.004028	CCAR1	cell division cycle and apoptosis regulator 1
204490_s_at	1.57	2.7e-05	CD44	CD44 molecule (Indian blood group)
216322_at	1.57	0.004506	CD58	CD58 molecule
221918_at	1.57	3.8e-05	CDK17	cyclin-dependent kinase 17
219311_at	1.57	0.001021	CEP76	centrosomal protein 76kDa
208925_at	1.57	0.000104	CLDND1	claudin domain containing 1
239135_at	1.57	0.000259	CPPED1	calcineurin-like phosphoesterase domain containing 1
219650_at	1.57	0.002114	ERCC6L	excision repair cross-complementation group 6-like
201574_at	1.57	8.4e-05	ETF1	eukaryotic translation termination factor 1
207658_s_at	1.57	0.011311	FOXG1	forkhead box G1
219933_at	1.57	0.000556	GLRX2	glutaredoxin 2
1559893_at	1.57	0.029271	GPATCH11	G-patch domain containing 11
1558683_a_at	1.57	0.001581	HMGA2	high mobility group AT-hook 2
234304_s_at	1.57	0.00078	IPO11; IPO11-LRRC70	importin 11; IPO11-LRRC70 readthrough
216268_s_at	1.57	0.00066	JAG1	jagged 1
221208_s_at	1.57	0.000512	MSANTD2	Myb/SANT-like DNA-binding domain containing 2
225566_at	1.57	0.005659	NRP2	neuropilin 2
218768_at	1.57	0.00075	NUP107	nucleoporin 107kDa
228902_at	1.57	0.005404	NUP214	nucleoporin 214kDa
235411_at	1.57	0.000292	PGBD1	piggyBac transposable element derived 1
204612_at	1.57	0.000145	PKIA	protein kinase (cAMP-dependent, catalytic) inhibitor alpha
208511_at	1.57	0.000684	PTTG3P	pituitary tumor-transforming 3, pseudogene
203712_at	1.57	4.9e-05	PUM3	pumilio RNA binding family member 3
241933_at	1.57	0.028255	QRSL1	glutaminyl-tRNA synthase (glutamine-hydrolyzing)-like 1
203209_at	1.57	5e-06	RFC5	replication factor C subunit 5
203210_s_at	1.57	1.3e-05	RFC5	replication factor C subunit 5
227340_s_at	1.57	0.000397	RGMB	repulsive guidance molecule family member b
223192_at	1.57	0.000662	SLC25A28	solute carrier family 25 (mitochondrial iron transporter), member 28
243444_at	1.57	0.010916	SRD5A3	steroid 5 alpha-reductase 3
220979_s_at	1.57	0.017383	ST6GALNAC5	ST6 (alpha-N-acetyl-neuraminyl-2,3-beta-galactosyl-1,3)-N-acetylgalactosaminide alpha-2,6-sialyltransferase 5
1555427_s_at	1.57	0.000267	SYNCRIP	synaptotagmin binding, cytoplasmic RNA interacting protein
238443_at	1.57	0.030838	TFAM	transcription factor A, mitochondrial
218442_at	1.57	1.4e-05	TTC4	tetratricopeptide repeat domain 4
224896_s_at	1.57	0.000414	TTL	tubulin tyrosine ligase
230083_at	1.57	0.000149	USP53	ubiquitin specific peptidase 53
217821_s_at	1.57	0.000843	WBP11	WW domain binding protein 11
230267_at	1.57	0.002904	WSB1	WD repeat and SOCS box containing 1
222703_s_at	1.57	0.000112	YRDC	yrdC N(6)-threonylcarbamoyltransferase domain containing
1554158_at	1.57	0.003527	ZMYND11	zinc finger, MYND-type containing 11
205260_s_at	1.56	0.000155	ACYP1	acylphosphatase 1, erythrocyte (common) type
210473_s_at	1.56	8.7e-05	ADGRA3	adhesion G protein-coupled receptor A3
206170_at	1.56	0.007634	ADRB2	adrenoceptor beta 2, surface
222108_at	1.56	0.000172	AMIGO2	adhesion molecule with Ig-like domain 2
205609_at	1.56	1.3e-05	ANGPT1	angiopoietin 1
231500_s_at	1.56	0.002216	BOLA2	bolA family member 2
1558508_a_at	1.56	0.003306	C1orf53	chromosome 1 open reading frame 53
206474_at	1.56	0.001646	CDK17	cyclin-dependent kinase 17
217957_at	1.56	0.00095	CFAP20	cilia and flagella associated protein 20
225042_s_at	1.56	8.8e-05	CSRNP2	cysteine-serine-rich nuclear protein 2
223331_s_at	1.56	5e-06	DDX20	DEAD (Asp-Glu-Ala-Asp) box polypeptide 20
216212_s_at	1.56	3.7e-05	DKC1	dyskeratosis congenita 1, dyskerin
201697_s_at	1.56	6.3e-05	DNMT1	DNA (cytosine-5-)-methyltransferase 1
228967_at	1.56	8.7e-05	EIF1	eukaryotic translation initiation factor 1
234464_s_at	1.56	0.003589	EME1	essential meiotic structure-specific endonuclease 1
218695_at	1.56	0.00023	EXOSC4	exosome component 4
240928_at	1.56	0.000509	FCF1	FCF1 rRNA-processing protein
215531_s_at	1.56	0.005081	GABRA5	gamma-aminobutyric acid (GABA) A receptor, alpha 5
204221_x_at	1.56	0.000331	GLIPR1	GLI pathogenesis-related 1
208180_s_at	1.56	0.021934	HIST1H4H	histone cluster 1, H4h
243372_at	1.56	0.008223	HSPD1	heat shock 60kDa protein 1 (chaperonin)
209185_s_at	1.56	0.000515	IRS2	insulin receptor substrate 2
244427_at	1.56	0.01532	KIF23	kinesin family member 23
204385_at	1.56	6e-06	KYNU	kynureninase
237105_at	1.56	0.007365	LOC101927027	uncharacterized LOC101927027
236785_at	1.56	0.024582	LOC101928461	uncharacterized LOC101928461
235505_s_at	1.56	0.000118	LRPAP1	LDL receptor related protein associated protein 1
209265_s_at	1.56	0.000112	METTL3	methyltransferase like 3
218027_at	1.56	0.000413	MRPL15	mitochondrial ribosomal protein L15
235509_at	1.56	0.000111	NDUFAF6	NADH dehydrogenase (ubiquinone) complex I, assembly factor 6
225930_at	1.56	0.001324	NKIRAS1	NFKB inhibitor interacting Ras-like 1
221970_s_at	1.56	0.000904	NOL11	nucleolar protein 11
202679_at	1.56	0.00017	NPC1	Niemann-Pick disease, type C1
216248_s_at	1.56	0.037635	NR4A2	nuclear receptor subfamily 4, group A, member 2
1553994_at	1.56	0.000703	NT5E	5'-nucleotidase, ecto (CD73)
204715_at	1.56	0.000492	PANX1	pannexin 1
203225_s_at	1.56	4.1e-05	RFK	riboflavin kinase
209776_s_at	1.56	0.001281	SLC19A1	solute carrier family 19 (folate transporter), member 1
212111_at	1.56	0.000159	STX12	syntaxin 12
219146_at	1.56	0.000129	TEFM	transcription elongation factor, mitochondrial
201666_at	1.56	0.000444	TIMP1	TIMP metallopeptidase inhibitor 1
226825_s_at	1.56	0.000925	TMEM165	transmembrane protein 165
238065_at	1.56	0.016546	TPM3	tropomyosin 3
225783_at	1.56	0.00011	UBE2F	ubiquitin-conjugating enzyme E2F (putative)
220083_x_at	1.56	0.001522	UCHL5	ubiquitin C-terminal hydrolase L5
241946_at	1.56	0.012895	ZDHHC21	zinc finger, DHHC-type containing 21
219540_at	1.56	0.000155	ZNF267	zinc finger protein 267
230240_at	1.56	0.025966
243367_at	1.56	0.029336
1557050_at	1.56	0.006575
201873_s_at	1.55	0.000212	ABCE1	ATP binding cassette subfamily E member 1
204998_s_at	1.55	0.001101	ATF5	activating transcription factor 5
216627_s_at	1.55	0.01542	B4GALT1	UDP-Gal:betaGlcNAc beta 1,4- galactosyltransferase, polypeptide 1
235333_at	1.55	0.000868	B4GALT6	UDP-Gal:betaGlcNAc beta 1,4- galactosyltransferase, polypeptide 6
226372_at	1.55	0.001686	CHST11	carbohydrate (chondroitin 4) sulfotransferase 11
1554149_at	1.55	0.000168	CLDND1	claudin domain containing 1
223243_s_at	1.55	0.002516	EDEM3	ER degradation enhancer, mannosidase alpha-like 3
201435_s_at	1.55	0.000766	EIF4E	eukaryotic translation initiation factor 4E
1570515_a_at	1.55	0.01063	FILIP1	filamin A interacting protein 1
218084_x_at	1.55	0.000304	FXYD5	FXYD domain containing ion transport regulator 5
201363_s_at	1.55	0.001083	IVNS1ABP	influenza virus NS1A binding protein
208483_x_at	1.55	0.000112	KRT33A	keratin 33A, type I
1562664_at	1.55	0.026094	LOC102724434	uncharacterized LOC102724434
208433_s_at	1.55	0.039877	LRP8	LDL receptor related protein 8
223200_s_at	1.55	4.8e-05	LSG1	large 60S subunit nuclear export GTPase 1
206163_at	1.55	0.011634	MAB21L1; MIR548F5	mab-21-like 1 (C. elegans); microRNA 548f-5
207667_s_at	1.55	0.00231	MAP2K3	mitogen-activated protein kinase kinase 3
201755_at	1.55	0.000853	MCM5	minichromosome maintenance complex component 5
225581_s_at	1.55	0.002056	MRPL50	mitochondrial ribosomal protein L50
212789_at	1.55	0.001577	NCAPD3	non-SMC condensin II complex subunit D3
223076_s_at	1.55	0.000484	NSUN2	NOP2/Sun RNA methyltransferase family, member 2
219275_at	1.55	0.000765	PDCD5	programmed cell death 5
1552931_a_at	1.55	0.011766	PDE8A	phosphodiesterase 8A
226397_s_at	1.55	0.000717	PHACTR1	phosphatase and actin regulator 1
203737_s_at	1.55	0.000159	PPRC1	peroxisome proliferator-activated receptor gamma, coactivator-related 1
224909_s_at	1.55	0.000364	PREX1	phosphatidylinositol-3,4,5-trisphosphate-dependent Rac exchange factor 1
211373_s_at	1.55	0.001765	PSEN2	presenilin 2
203429_s_at	1.55	0.000311	SUCO	SUN domain containing ossification factor
225720_at	1.55	0.008114	SYNPO2	synaptopodin 2
201110_s_at	1.55	0.009117	THBS1	thrombospondin 1
218408_at	1.55	0.002036	TIMM10	translocase of inner mitochondrial membrane 10 homolog (yeast)
218772_x_at	1.55	0.0015	TMEM38B	transmembrane protein 38B
209754_s_at	1.55	0.013221	TMPO	thymopoietin
205598_at	1.55	0.007571	TRAIP	TRAF interacting protein
225378_at	1.55	1.4e-05	VPS37A	vacuolar protein sorting 37 homolog A (S. cerevisiae)
205519_at	1.55	0.003752	WDR76	WD repeat domain 76
241731_x_at	1.55	0.023695	ZNF440	zinc finger protein 440
1562098_at	1.55	0.005615
243931_at	1.55	0.000148
215362_at	1.55	0.004166
218092_s_at	1.54	0.000515	AGFG1	ArfGAP with FG repeats 1
220173_at	1.54	0.000431	BBOF1	basal body orientation factor 1
1553108_at	1.54	0.001227	C5orf24	chromosome 5 open reading frame 24
243309_at	1.54	0.020629	C15orf65	chromosome 15 open reading frame 65
1557905_s_at	1.54	0.000135	CD44	CD44 molecule (Indian blood group)
229304_s_at	1.54	0.006402	CENPU	centromere protein U
201111_at	1.54	0.000422	CSE1L	CSE1 chromosome segregation 1-like (yeast)
32042_at	1.54	0.000578	ENOX2	ecto-NOX disulfide-thiol exchanger 2
211776_s_at	1.54	0.005344	EPB41L3	erythrocyte membrane protein band 4.1-like 3
227913_at	1.54	0.002174	EXOSC3	exosome component 3
223255_at	1.54	5.4e-05	G2E3	G2/M-phase specific E3 ubiquitin protein ligase
219110_at	1.54	1.9e-05	GAR1	GAR1 homolog, ribonucleoprotein
220936_s_at	1.54	0.005308	H2AFJ	H2A histone family, member J
208523_x_at	1.54	0.001272	HIST1H2BI	histone cluster 1, H2bi
214604_at	1.54	0.002751	HOXD11	homeobox D11
1558152_at	1.54	0.000172	LOC100131262	uncharacterized LOC100131262
233487_s_at	1.54	0.001763	LRRC8A	leucine rich repeat containing 8 family, member A
241813_at	1.54	0.009051	MBD1	methyl-CpG binding domain protein 1
239001_at	1.54	0.008507	MGST1	microsomal glutathione S-transferase 1
206197_at	1.54	0.014652	NME5	NME/NM23 family member 5
225047_at	1.54	0.007798	NUP58	nucleoporin 58kDa
209626_s_at	1.54	0.00137	OSBPL3	oxysterol binding protein-like 3
209493_at	1.54	0.008766	PDZD2	PDZ domain containing 2
214866_at	1.54	4.8e-05	PLAUR	plasminogen activator, urokinase receptor
209161_at	1.54	0.000289	PRPF4	pre-mRNA processing factor 4
209896_s_at	1.54	0.001022	PTPN11	protein tyrosine phosphatase, non-receptor type 11
227146_at	1.54	0.000149	QSOX2	quiescin Q6 sulfhydryl oxidase 2
210216_x_at	1.54	0.002532	RAD1	RAD1 checkpoint DNA exonuclease
204558_at	1.54	1.8e-05	RAD54L	RAD54-like (S. cerevisiae)
218593_at	1.54	0.000593	RBM28	RNA binding motif protein 28
206499_s_at	1.54	0.002978	RCC1	regulator of chromosome condensation 1
226430_at	1.54	9.5e-05	RELL1	RELT-like 1
203022_at	1.54	0.002164	RNASEH2A	ribonuclease H2, subunit A
233020_at	1.54	0.006605	SEC22B	SEC22 homolog B, vesicle trafficking protein (gene/pseudogene)
1568813_at	1.54	0.027923	SLC16A1-AS1	SLC16A1 antisense RNA 1
231078_at	1.54	0.000819	SLC25A37	solute carrier family 25 (mitochondrial iron transporter), member 37
223798_at	1.54	0.016432	SLC41A2	solute carrier family 41 (magnesium transporter), member 2
230151_at	1.54	0.000194	SPRYD7	SPRY domain containing 7
203834_s_at	1.54	0.000975	TGOLN2	trans-golgi network protein 2
209191_at	1.54	0.000124	TUBB6	tubulin, beta 6 class V
214695_at	1.54	0.013071	UBAP2L	ubiquitin associated protein 2 like
1555834_at	1.54	0.025622	UCHL1	ubiquitin C-terminal hydrolase L1
213118_at	1.54	0.000528	UHRF1BP1L	UHRF1 binding protein 1-like
202706_s_at	1.54	2.3e-05	UMPS	uridine monophosphate synthetase
203234_at	1.54	0.000182	UPP1	uridine phosphorylase 1
228785_at	1.54	0.00025	ZNF281	zinc finger protein 281
207917_at	1.54	0.001428
224185_at	1.54	4.4e-05
213094_at	1.53	0.022071	ADGRG6	adhesion G protein-coupled receptor G6
209971_x_at	1.53	6.2e-05	AIMP2	aminoacyl tRNA synthetase complex-interacting multifunctional protein 2
205608_s_at	1.53	0.004094	ANGPT1	angiopoietin 1
201167_x_at	1.53	0.04929	ARHGDIA	Rho GDP dissociation inhibitor (GDI) alpha
227051_at	1.53	0.006269	BACE2	beta-site APP-cleaving enzyme 2
212563_at	1.53	0.004204	BOP1	block of proliferation 1
224311_s_at	1.53	0.00209	CAB39	calcium binding protein 39
218936_s_at	1.53	0.001179	CCDC59	coiled-coil domain containing 59
219470_x_at	1.53	0.002653	CCNJ	cyclin J
204252_at	1.53	9.8e-05	CDK2	cyclin-dependent kinase 2
227818_at	1.53	2.3e-05	CEP85	centrosomal protein 85kDa
228365_at	1.53	0.011377	CPNE8	copine VIII
222889_at	1.53	0.002688	DCLRE1B	DNA cross-link repair 1B
231843_at	1.53	0.000591	DDX55	DEAD (Asp-Glu-Ala-Asp) box polypeptide 55
201478_s_at	1.53	1.2e-05	DKC1	dyskeratosis congenita 1, dyskerin
215501_s_at	1.53	0.000215	DUSP10	dual specificity phosphatase 10
201436_at	1.53	0.000786	EIF4E	eukaryotic translation initiation factor 4E
213712_at	1.53	0.001218	ELOVL2	ELOVL fatty acid elongase 2
206710_s_at	1.53	0.005352	EPB41L3	erythrocyte membrane protein band 4.1-like 3
235378_at	1.53	0.010979	FAM161B	family with sequence similarity 161, member B
205587_at	1.53	0.031669	FGFR1OP	FGFR1 oncogene partner
223257_at	1.53	0.001992	G2E3	G2/M-phase specific E3 ubiquitin protein ligase
219078_at	1.53	0.000627	GPATCH2	G-patch domain containing 2
204628_s_at	1.53	0.008395	ITGB3	integrin beta 3
223201_s_at	1.53	0.000405	LOC101928589; TMEM164	uncharacterized LOC101928589; transmembrane protein 164
211686_s_at	1.53	0.000158	MAK16	MAK16 homolog
219607_s_at	1.53	0.011663	MS4A4A	membrane-spanning 4-domains, subfamily A, member 4A
1554026_a_at	1.53	0.005724	MYO10	myosin X
237206_at	1.53	0.001657	MYOCD	myocardin
227566_at	1.53	0.000349	NTM	neurotrimin
203058_s_at	1.53	9.9e-05	PAPSS2	3'-phosphoadenosine 5'-phosphosulfate synthase 2
205218_at	1.53	0.000621	POLR3F	polymerase (RNA) III (DNA directed) polypeptide F, 39 kDa
228964_at	1.53	0.005027	PRDM1	PR domain containing 1, with ZNF domain
212219_at	1.53	0.00036	PSME4	proteasome activator subunit 4
210951_x_at	1.53	0.001633	RAB27A	RAB27A, member RAS oncogene family
203344_s_at	1.53	8.5e-05	RBBP8	retinoblastoma binding protein 8
1053_at	1.53	0.001257	RFC2	replication factor C subunit 2
214744_s_at	1.53	0.006597	RPL23	ribosomal protein L23
222559_s_at	1.53	0.002072	RPRD1A	regulation of nuclear pre-mRNA domain containing 1A
201589_at	1.53	0.003642	SMC1A	structural maintenance of chromosomes 1A
213253_at	1.53	0.002224	SMC2	structural maintenance of chromosomes 2
201664_at	1.53	0.001067	SMC4	structural maintenance of chromosomes 4
218933_at	1.53	0.006173	SPATA5L1	spermatogenesis associated 5-like 1
222163_s_at	1.53	0.000607	SPATA5L1	spermatogenesis associated 5-like 1
241734_at	1.53	0.015609	SRFBP1	serum response factor binding protein 1
230676_s_at	1.53	0.002817	TMEM19	transmembrane protein 19
222758_s_at	1.53	0.004354	TMEM132A	transmembrane protein 132A
224908_s_at	1.53	5e-06	TTL	tubulin tyrosine ligase
214729_at	1.53	0.00924	TWISTNB	TWIST neighbor
211575_s_at	1.53	0.000314	UBE3A	ubiquitin protein ligase E3A
218512_at	1.53	4.5e-05	WDR12	WD repeat domain 12
205928_at	1.53	0.02144	ZNF443	zinc finger protein 443
206632_s_at	1.52	0.003217	APOBEC3B	apolipoprotein B mRNA editing enzyme, catalytic polypeptide-like 3B
230499_at	1.52	0.001371	BIRC3	baculoviral IAP repeat containing 3
227973_at	1.52	0.001821	C2orf69	chromosome 2 open reading frame 69
205379_at	1.52	1.2e-05	CBR3	carbonyl reductase 3
228022_at	1.52	0.041574	CCDC18	coiled-coil domain containing 18
220077_at	1.52	0.006789	CCDC134	coiled-coil domain containing 134
209795_at	1.52	0.015175	CD69	CD69 molecule
219226_at	1.52	0.001272	CDK12	cyclin-dependent kinase 12
218148_at	1.52	0.000899	CENPT	centromere protein T
229595_at	1.52	1.9e-05	CHCHD4	coiled-coil-helix-coiled-coil-helix domain containing 4
212527_at	1.52	0.001056	DESI1	desumoylating isopeptidase 1
202533_s_at	1.52	0.004682	DHFR; DHFRP1	dihydrofolate reductase; dihydrofolate reductase pseudogene 1
201479_at	1.52	0.000829	DKC1	dyskeratosis congenita 1, dyskerin
225262_at	1.52	0.000114	FOSL2	FOS-like antigen 2
223254_s_at	1.52	0.000867	G2E3	G2/M-phase specific E3 ubiquitin protein ligase
217632_at	1.52	0.030305	GNL3L	guanine nucleotide binding protein-like 3 (nucleolar)-like
225853_at	1.52	7.9e-05	GNPNAT1	glucosamine-phosphate N-acetyltransferase 1
209313_at	1.52	0.000367	GPN1	GPN-loop GTPase 1
223239_at	1.52	1.1e-05	GSKIP	GSK3B interacting protein
201277_s_at	1.52	5e-06	HNRNPAB	heterogeneous nuclear ribonucleoprotein A/B
239177_at	1.52	0.005663	IRGQ	immunity-related GTPase family, Q
218170_at	1.52	0.003253	ISOC1	isochorismatase domain containing 1
219306_at	1.52	0.001328	KIF15	kinesin family member 15
212714_at	1.52	0.000141	LARP4	La ribonucleoprotein domain family, member 4
221976_s_at	1.52	0.027681	LOC105370929	homeobox protein Hox-D11-like
222464_s_at	1.52	5e-05	MCMBP	minichromosome maintenance complex binding protein
229926_at	1.52	0.018817	MIR3682	microRNA 3682
223614_at	1.52	0.004453	MMP16	matrix metallopeptidase 16 (membrane-inserted)
203199_s_at	1.52	0.002824	MTRR	5-methyltetrahydrofolate-homocysteine methyltransferase reductase
1552417_a_at	1.52	0.003154	NEDD1	neural precursor cell expressed, developmentally down-regulated 1
209755_at	1.52	0.005692	NMNAT2	nicotinamide nucleotide adenylyltransferase 2
218969_at	1.52	0.000488	PAM16	presequence translocase-associated motor 16 homolog (S. cerevisiae)
218336_at	1.52	0.000551	PFDN2	prefoldin subunit 2
235230_at	1.52	0.000175	PLCXD2	phosphatidylinositol-specific phospholipase C, X domain containing 2
211771_s_at	1.52	0.013092	POU2F2	POU class 2 homeobox 2
209433_s_at	1.52	0.000122	PPAT	phosphoribosyl pyrophosphate amidotransferase
202886_s_at	1.52	9.1e-05	PPP2R1B	protein phosphatase 2, regulatory subunit A, beta
216915_s_at	1.52	0.00786	PTPN12	protein tyrosine phosphatase, non-receptor type 12
223463_at	1.52	0.000144	RAB23	RAB23, member RAS oncogene family
219446_at	1.52	8.2e-05	RIC8B	RIC8 guanine nucleotide exchange factor B
37831_at	1.52	0.005971	SIPA1L3	signal-induced proliferation-associated 1 like 3
211572_s_at	1.52	0.004946	SLC23A2	solute carrier family 23 (ascorbic acid transporter), member 2
221432_s_at	1.52	0.00054	SLC25A28	solute carrier family 25 (mitochondrial iron transporter), member 28
238691_at	1.52	0.009935	SNHG10	small nucleolar RNA host gene 10
209238_at	1.52	7.9e-05	STX3	syntaxin 3
218513_at	1.52	0.001293	TMA16	translation machinery associated 16 homolog
209340_at	1.52	0.000163	UAP1	UDP-N-acetylglucosamine pyrophosphorylase 1
215165_x_at	1.52	0.000247	UMPS	uridine monophosphate synthetase
218060_s_at	1.52	0.010087	USB1	U6 snRNA biogenesis 1
202205_at	1.52	0.002697	VASP	vasodilator-stimulated phosphoprotein
1554441_a_at	1.52	0.000417	WAPL	WAPL cohesin release factor
229630_s_at	1.52	1.8e-05	WTAP	Wilms tumor 1 associated protein
205072_s_at	1.52	0.001219	XRCC4	X-ray repair complementing defective repair in Chinese hamster cells 4
220473_s_at	1.52	0.008895	ZCCHC4	zinc finger, CCHC domain containing 4
203739_at	1.52	0.000194	ZNF217	zinc finger protein 217
206261_at	1.52	0.001115	ZNF239	zinc finger protein 239
235690_at	1.52	0.022503	ZNF594	zinc finger protein 594
1566901_at	1.52	0.039814
242450_at	1.52	0.009338	RGMB	repulsive guidance molecule family member b
209165_at	1.51	0.000196	AATF	apoptosis antagonizing transcription factor
201491_at	1.51	4.4e-05	AHSA1	AHA1, activator of heat shock 90kDa protein ATPase homolog 1 (yeast)
225711_at	1.51	0.000753	ARL6IP6	ADP-ribosylation factor like GTPase 6 interacting protein 6
224204_x_at	1.51	0.000103	ARNTL2	aryl hydrocarbon receptor nuclear translocator-like 2
230275_at	1.51	0.006885	ARSI	arylsulfatase family, member I
222700_at	1.51	0.001474	ATL2	atlastin GTPase 2
237968_at	1.51	0.03234	ATL2	atlastin GTPase 2
223453_s_at	1.51	0.01257	ATL3	atlastin GTPase 3
227856_at	1.51	0.008435	C4orf32	chromosome 4 open reading frame 32
203441_s_at	1.51	0.003909	CDH2	cadherin 2, type 1, N-cadherin (neuronal)
224831_at	1.51	0.005115	CPEB4	cytoplasmic polyadenylation element binding protein 4
201584_s_at	1.51	0.000693	DDX39A	DEAD (Asp-Glu-Ala-Asp) box polypeptide 39A
213410_at	1.51	0.001636	EDRF1	erythroid differentiation regulatory factor 1
219567_s_at	1.51	0.003796	EXO5	exonuclease 5
58696_at	1.51	0.001946	EXOSC4	exosome component 4
220643_s_at	1.51	0.002822	FAIM	Fas apoptotic inhibitory molecule
232217_at	1.51	0.005773	FAM26E	family with sequence similarity 26, member E
211628_x_at	1.51	1e-05	FTH1P5	ferritin, heavy polypeptide 1 pseudogene 5
201948_at	1.51	8e-05	GNL2	guanine nucleotide binding protein-like 2 (nucleolar)
206673_at	1.51	0.019866	GPR176	G protein-coupled receptor 176
206204_at	1.51	0.034508	GRB14	growth factor receptor bound protein 14
226947_at	1.51	0.00251	GUSBP1; GUSBP4; LINC00680; LOC101929200	glucuronidase, beta pseudogene 1; glucuronidase, beta pseudogene 4; long intergenic non-protein coding RNA 680; uncharacterized LOC101929200
222685_at	1.51	0.001604	HAUS6	HAUS augmin like complex subunit 6
226537_at	1.51	0.00057	HINT3	histidine triad nucleotide binding protein 3
204949_at	1.51	0.000663	ICAM3	intercellular adhesion molecule 3
230556_at	1.51	2.8e-05	IMMP1L	inner mitochondrial membrane peptidase subunit 1
218305_at	1.51	0.007684	IPO4	importin 4
210093_s_at	1.51	4.2e-05	MAGOH	mago homolog, exon junction complex core component
223156_at	1.51	0.003949	MRPS23	mitochondrial ribosomal protein S23
227245_at	1.51	1.4e-05	NAA25	N(alpha)-acetyltransferase 25, NatB auxiliary subunit
211091_s_at	1.51	0.015593	NF2	neurofibromin 2 (merlin)
228388_at	1.51	0.001645	NFKBIB	nuclear factor of kappa light polypeptide gene enhancer in B-cells inhibitor, beta
225943_at	1.51	0.000468	NLN	neurolysin (metallopeptidase M3 family)
219324_at	1.51	0.000161	NOL12	nucleolar protein 12
230592_at	1.51	0.017701	NSL1	NSL1, MIS12 kinetochore complex component
219978_s_at	1.51	0.001039	NUSAP1	nucleolar and spindle associated protein 1
225367_at	1.51	0.0003	PGM2	phosphoglucomutase 2
212836_at	1.51	0.000179	POLD3	polymerase (DNA-directed), delta 3, accessory subunit
233341_s_at	1.51	0.010334	POLR1B	polymerase (RNA) I polypeptide B
225682_s_at	1.51	0.000668	POLR3H	polymerase (RNA) III (DNA directed) polypeptide H (22.9kD)
210636_at	1.51	0.000111	PPARD	peroxisome proliferator-activated receptor delta
209434_s_at	1.51	0.000125	PPAT	phosphoribosyl pyrophosphate amidotransferase
209162_s_at	1.51	0.000343	PRPF4	pre-mRNA processing factor 4
229167_at	1.51	0.009526	PURA	purine-rich element binding protein A
216283_s_at	1.51	0.000564	PVR	poliovirus receptor
1555639_a_at	1.51	0.004602	RBM14	RNA binding motif protein 14
1553510_s_at	1.51	0.000451	RQCD1	RCD1 required for cell differentiation1 homolog (S. pombe)
238087_at	1.51	0.001285	RTCA	RNA 3'-terminal phosphate cyclase
203788_s_at	1.51	0.000978	SEMA3C	sema domain, immunoglobulin domain (Ig), short basic domain, secreted, (semaphorin) 3C
203125_x_at	1.51	0.000121	SLC11A2	solute carrier family 11 (proton-coupled divalent metal ion transporter), member 2
1564906_at	1.51	0.046664	SNHG4	small nucleolar RNA host gene 4
204915_s_at	1.51	0.000766	SOX11	SRY box 11
202695_s_at	1.51	0.001508	STK17A	serine/threonine kinase 17a
1553099_at	1.51	0.024514	TIGD1	tigger transposable element derived 1
202194_at	1.51	0.000343	TMED5	transmembrane p24 trafficking protein 5
229126_at	1.51	0.002764	TMEM19	transmembrane protein 19
1553956_at	1.51	0.00187	TMEM237	transmembrane protein 237
241371_at	1.51	0.006947	TNFRSF10A	tumor necrosis factor receptor superfamily, member 10a
201672_s_at	1.51	9e-06	USP14	ubiquitin specific peptidase 14 (tRNA-guanine transglycosylase)
221712_s_at	1.51	0.000135	WDR74	WD repeat domain 74
227477_at	1.51	0.001681	ZMYND19	zinc finger, MYND-type containing 19
242915_at	1.51	0.015087	ZNF682	zinc finger protein 682
244664_at	1.51	0.010735
207622_s_at	1.5	4e-06	ABCF2	ATP binding cassette subfamily F member 2
1553031_at	1.5	0.031683	ADGRF4	adhesion G protein-coupled receptor F4
201272_at	1.5	0.000185	AKR1B1	aldo-keto reductase family 1, member B1 (aldose reductase)
228817_at	1.5	0.001821	ALG9	ALG9, alpha-1,2-mannosyltransferase
1552641_s_at	1.5	0.000318	ATAD3A; ATAD3B	ATPase family, AAA domain containing 3A; ATPase family, AAA domain containing 3B
1555826_at	1.5	0.004319	BIRC5	baculoviral IAP repeat containing 5
211256_x_at	1.5	6.5e-05	BTN2A1	butyrophilin, subfamily 2, member A1
229888_at	1.5	0.001537	C12orf60	chromosome 12 open reading frame 60
201926_s_at	1.5	0.002224	CD55	CD55 molecule, decay accelerating factor for complement (Cromer blood group)
203341_at	1.5	4.1e-05	CEBPZ	CCAAT/enhancer binding protein (C/EBP), zeta
242100_at	1.5	0.000313	CHSY3	chondroitin sulfate synthase 3
219079_at	1.5	0.00498	CYB5R4	cytochrome b5 reductase 4
202444_s_at	1.5	0.002367	ERLIN1	ER lipid raft associated 1
201573_s_at	1.5	0.001435	ETF1	eukaryotic translation termination factor 1
216996_s_at	1.5	0.000575	FASTKD2	FAST kinase domains 2
232067_at	1.5	0.009285	FAXC	failed axon connections homolog
207345_at	1.5	0.007446	FST	follistatin
225712_at	1.5	0.000178	GEMIN5	gem nuclear organelle associated protein 5
203359_s_at	1.5	2.4e-05	GJA9-MYCBP; MYCBP	GJA9-MYCBP readthrough; MYC binding protein
239768_x_at	1.5	0.005176	GPATCH2	G-patch domain containing 2
220265_at	1.5	0.00448	GPR107	G protein-coupled receptor 107
203745_at	1.5	0.001413	HCCS	holocytochrome c synthase
208527_x_at	1.5	0.025206	HIST1H2BE	histone cluster 1, H2be
208546_x_at	1.5	0.00018	HIST1H2BH	histone cluster 1, H2bh
200692_s_at	1.5	0.000827	HSPA9	heat shock 70kDa protein 9 (mortalin)
212411_at	1.5	3.9e-05	IMP4	IMP4 homolog, U3 small nucleolar ribonucleoprotein
1554791_a_at	1.5	0.025855	KANSL1L	KAT8 regulatory NSL complex subunit 1 like
227713_at	1.5	0.00113	KATNAL1	katanin p60 subunit A-like 1
225268_at	1.5	0.000211	KPNA4	karyopherin alpha 4 (importin alpha 3)
1558404_at	1.5	0.003948	LINC00622	long intergenic non-protein coding RNA 622
209207_s_at	1.5	0.000206	LOC100996517; LOC100996716; LOC102724364; SEC22B	vesicle-trafficking protein SEC22b-like; SEC22 homolog B, vesicle trafficking protein (gene/pseudogene)
213409_s_at	1.5	0.027025	LOC642862	Ras homolog enriched in brain pseudogene
228753_at	1.5	0.01135	LOC101927974	uncharacterized LOC101927974
202625_at	1.5	0.000408	LYN	LYN proto-oncogene, Src family tyrosine kinase
219959_at	1.5	0.002826	MOCOS	molybdenum cofactor sulfurase
206237_s_at	1.5	0.000757	NRG1	neuregulin 1
219347_at	1.5	3.7e-05	NUDT15	nudix hydrolase 15
204752_x_at	1.5	2.1e-05	PARP2	poly(ADP-ribose) polymerase 2
215773_x_at	1.5	0.001068	PARP2	poly(ADP-ribose) polymerase 2
213302_at	1.5	0.001546	PFAS	phosphoribosylformylglycinamidine synthase
205362_s_at	1.5	7.61e-07	PFDN4	prefoldin subunit 4
222406_s_at	1.5	0.00027	PNRC2	proline-rich nuclear receptor coactivator 2
208828_at	1.5	0.000241	POLE3	polymerase (DNA directed), epsilon 3, accessory subunit
228650_at	1.5	0.000296	POLR2D	polymerase (RNA) II (DNA directed) polypeptide D
206653_at	1.5	5.1e-05	POLR3G	polymerase (RNA) III (DNA directed) polypeptide G (32kD)
229835_s_at	1.5	0.001332	PRELID3B	PRELI domain containing 3B
221840_at	1.5	0.001486	PTPRE	protein tyrosine phosphatase, receptor type, E
1554199_at	1.5	0.004085	PTPRO	protein tyrosine phosphatase, receptor type, O
[truncated: 14,341 more rows]
